# Supplementary material for: Development of a Deep-Sea Submersible Chemiluminescent Analyzer for Sensing Short-Lived Reactive Chemicals
Source: Sensors (Basel). 2022 Feb 22;22(5):1709. doi: 10.3390/s22051709 (PMC8914954; doi:10.3390/s22051709)
Supplement: Supplementary file 1 [file sensors-22-01709-s001.zip]

Archive with 1 entries (1 files):
- sensors-1567608-supplementary.xlsx
