# Supplementary material for: Development of a Deep-Sea Submersible Chemiluminescent Analyzer for Sensing Short-Lived Reactive Chemicals
Source: Sensors (Basel). 2022 Feb 22;22(5):1709. doi: 10.3390/s22051709 (PMC8914954; doi:10.3390/s22051709)
Supplement: Supplementary file 1 [file sensors-22-01709-s001.zip › sensors-1567608-supplementary.xlsx]

## Sheet: Superoxide_SOLARIS Data
Cast 1						Cast 2						Cast 3						Cast 4
Raw Timestamp	Raw PMT Count	Depth	Corrected PMT			Raw Timestamp	Raw PMT Count	Depth	Corrected PMT			Raw Timestamp	Raw PMT Count	Depth	Corrected PMT			Raw Timestamp	Raw PMT Count	Depth	Corrected PMT
20191012T162654	1044	2.626	1724			20191013T173253	652	1.85	1740			20191017T081453	1332	3.363	2566			20191018T204733	6852	13.332	5250
20191012T162656	1000	2.579	1692			20191013T173343	632	1.912	1764			20191017T081454	1320	3.363	2518			20191018T204734	6948	13.332	5264
20191012T162656	1000	2.748	1732			20191013T173404	664	1.971	1728			20191017T081456	1376	7.353	2574			20191018T204735	6724	13.332	5264
20191012T162656	1004	2.853	1664			20191013T173404	612	1.917	1740			20191017T081457	1380	12.101	2574			20191018T204735	6680	13.83	5264
20191012T162657	1060	2.873	1700			20191013T173405	668	1.951	1724			20191017T081457	1332	16.849	2770			20191018T204736	6880	13.83	5428
20191012T162657	1068	2.955	1728			20191013T173406	620	1.881	1632			20191017T081457	1332	22.814	2522			20191018T204736	6760	13.83	5252
20191012T162658	1040	2.931	1664			20191013T173406	632	1.814	1668			20191017T081458	1288	28.045	2522			20191018T204737	6652	14.422	5252
20191012T162658	1052	2.835	1684			20191013T173407	632	1.861	1776			20191017T081458	1280	28.045	2434			20191018T204737	6820	14.422	5236
20191012T162659	1068	2.799	1792			20191013T173407	620	1.907	1744			20191017T081459	1352	32.555	2510			20191018T204738	6748	14.422	5252
20191012T162659	1048	2.792	1668			20191013T173408	616	1.942	1724			20191017T081459	1372	32.982	2522			20191018T204738	6796	14.99	5252
20191012T162700	1024	2.746	1692			20191013T173411	600	2.002	1812			20191017T081500	1408	32.982	2382			20191018T204739	6740	14.99	5296
20191012T162700	976	2.714	1696			20191013T173412	700	1.952	1696			20191017T081500	1340	33.453	2582			20191018T204739	6824	14.99	5260
20191012T162701	1024	2.655	1704			20191013T173412	680	1.814	1888			20191017T081501	1396	33.453	2558			20191018T204740	6764	15.372	5260
20191012T162701	972	2.7	1688			20191013T173412	648	1.754	1852			20191017T081501	1324	34.018	2530			20191018T204740	6600	15.372	4828
20191012T162702	1052	2.779	1688			20191013T173414	636	1.661	1776			20191017T081502	1288	34.018	2490			20191018T204741	6776	15.372	4880
20191012T162702	1112	2.865	1712			20191013T173414	660	1.872	1772			20191017T081502	1372	34.018	2418			20191018T204741	6684	15.673	4880
20191012T162703	1004	2.957	1628			20191013T173414	632	2.057	1800			20191017T081503	1376	34.616	2534			20191018T204742	6876	15.673	4688
20191012T162703	1060	2.974	1640			20191013T173415	648	1.989	1832			20191017T081503	1308	34.616	2474			20191018T204742	6636	15.673	4620
20191012T162704	1088	2.812	1664			20191013T173416	656	1.914	1656			20191017T081504	1352	35.225	2466			20191018T204743	6884	16.075	4620
20191012T162704	1056	2.696	1660			20191013T173416	648	1.903	1836			20191017T081504	1336	35.83	2490			20191018T204743	6864	16.075	4724
20191012T162705	992	2.664	1588			20191013T173416	636	1.862	1708			20191017T081505	1364	35.83	2410			20191018T204744	6724	16.075	4356
20191012T162705	1080	2.646	1556			20191013T173417	640	1.781	1680			20191017T081505	1336	36.347	2382			20191018T204744	6712	16.67	4356
20191012T162706	992	2.711	1648			20191013T173418	644	1.867	1656			20191017T081506	1304	36.347	2334			20191018T204745	6884	16.67	4248
20191012T162706	1056	2.812	1640			20191013T173418	612	1.925	1660			20191017T081506	1360	36.347	2394			20191018T204745	6720	16.67	4212
20191012T162707	992	2.829	1620			20191013T173418	604	1.763	1612			20191017T081507	1364	36.805	2354			20191018T204746	6776	17.362	4212
20191012T162707	1080	2.771	1640			20191013T173419	640	1.951	1640			20191017T081507	1332	37.212	2306			20191018T204746	6816	17.362	4220
20191012T162708	1088	2.881	1564			20191013T173419	660	2.221	1632			20191017T081508	1396	37.212	2274			20191018T204747	6744	17.362	4208
20191012T162708	1056	3.071	1680			20191013T173420	612	2.535	1688			20191017T081508	1320	37.212	2330			20191018T204747	6804	17.963	4208
20191012T162709	1024	3.218	1564			20191013T173420	648	2.812	1720			20191017T081509	1360	37.624	2250			20191018T204748	6748	17.963	3920
20191012T162709	1044	3.391	1568			20191013T173421	680	3.016	1704			20191017T081509	1332	37.624	2174			20191018T204748	6740	17.963	3956
20191012T162710	968	3.583	1660			20191013T173421	620	3.118	1688			20191017T081510	1340	38.067	2226			20191018T204749	6788	18.384	3956
20191012T162710	1040	3.738	1616			20191013T173422	616	3.398	1700			20191017T081510	1336	38.54	2178			20191018T204749	6948	18.384	3848
20191012T162711	988	3.92	1612			20191013T173422	668	3.784	1768			20191017T081511	1392	38.54	2210			20191018T204750	6788	18.384	3764
20191012T162711	988	4.218	1564			20191013T173423	668	4.141	1664			20191017T081511	1368	38.54	2102			20191018T204750	6968	18.73	3764
20191012T162712	1004	4.529	1512			20191013T173423	644	4.537	1660			20191017T081512	1332	38.997	2022			20191018T204751	6760	18.73	3540
20191012T162712	992	4.821	1560			20191013T173424	624	4.903	1628			20191017T081512	1300	39.419	2074			20191018T204751	6776	18.73	3560
20191012T162713	1016	5.157	1516			20191013T173424	684	5.22	1696			20191017T081513	1312	39.419	1962			20191018T204752	6672	19.133	3560
20191012T162713	1004	5.495	1532			20191013T173425	636	5.618	1696			20191017T081513	1316	39.842	1954			20191018T204752	6808	19.133	3452
20191012T162714	1036	5.75	1604			20191013T173425	628	6.038	1660			20191017T081514	1372	39.842	2038			20191018T204753	6896	19.133	3456
20191012T162714	964	6	1584			20191013T173426	684	6.361	1720			20191017T081514	1312	39.842	1886			20191018T204753	6732	19.636	3456
20191012T162715	1016	6.301	1468			20191013T173426	680	6.663	1696			20191017T081515	1352	40.298	1878			20191018T204754	6836	19.636	3488
20191012T162715	1048	6.664	1484			20191013T173427	656	7.037	1872			20191017T081515	1356	40.781	1742			20191018T204754	6796	19.636	3408
20191012T162716	1052	7.115	1552			20191013T173427	676	9.589	1764			20191017T081516	1400	40.781	1766			20191018T204755	6800	20.125	3408
20191012T162716	1040	7.619	1488			20191013T173428	628	10.061	1756			20191017T081516	1360	41.285	1806			20191018T204755	6896	20.125	3388
20191012T162717	1040	8.135	1628			20191013T173428	628	10.518	1764			20191017T081517	1376	41.285	1754			20191018T204756	6744	20.125	3420
20191012T162717	1056	8.602	1620			20191013T173429	632	10.924	1800			20191017T081517	1492	41.809	1762			20191018T204756	6796	20.551	3420
20191012T162718	984	8.996	1600			20191013T173429	648	11.335	1736			20191017T081518	1360	41.809	1750			20191018T204757	6792	20.551	3272
20191012T162718	980	9.362	1496			20191013T173430	656	11.805	1780			20191017T081518	1424	42.357	1750			20191018T204757	6800	20.551	3208
20191012T162719	1060	9.718	1500			20191013T173430	632	12.325	1736			20191017T081519	1376	42.357	1694			20191018T204758	6784	20.963	3208
20191012T162719	1008	10.068	1504			20191013T173431	652	12.87	1664			20191017T081519	1372	42.357	1714			20191018T204758	6772	20.963	3296
20191012T162720	1088	10.496	1492			20191013T173431	652	13.435	1672			20191017T081520	1436	42.9	1614			20191018T204759	6740	20.963	3212
20191012T162720	1044	11.008	1536			20191013T173432	640	13.994	1712			20191017T081520	1336	43.427	1646			20191018T204759	6800	21.458	3212
20191012T162721	1088	11.531	1444			20191013T173432	664	14.533	1704			20191017T081521	1316	43.427	1642			20191018T204800	6884	21.458	3064
20191012T162721	1112	12.017	1536			20191013T173433	632	15.013	1608			20191017T081521	1312	43.968	1634			20191018T204800	6812	21.458	3192
20191012T162722	1136	12.468	1512			20191013T173433	692	15.423	1672			20191017T081522	1416	43.968	1718			20191018T204801	6856	22.082	3192
20191012T162722	1228	12.899	1444			20191013T173434	648	15.82	1736			20191017T081522	1376	43.968	1622			20191018T204801	6700	22.082	3212
20191012T162723	1112	13.374	1532			20191013T173434	644	16.263	1680			20191017T081523	1352	44.559	1634			20191018T204802	6744	22.082	3132
20191012T162723	1068	13.909	1456			20191013T173435	640	16.792	1752			20191017T081523	1344	45.167	1554			20191018T204802	6736	22.776	3132
20191012T162724	896	14.467	1540			20191013T173435	688	17.375	1684			20191017T081524	1296	45.167	1594			20191018T204803	6800	22.776	3188
20191012T162724	808	14.958	1508			20191013T173436	620	17.962	1696			20191017T081524	1344	45.167	1530			20191018T204803	6900	22.776	3276
20191012T162725	832	15.367	1444			20191013T173436	636	18.512	1640			20191017T081525	1328	45.659	1498			20191018T204804	6872	23.39	3276
20191012T162725	756	15.768	1444			20191013T173437	652	19.027	1672			20191017T081525	1400	46.01	1502			20191018T204804	6924	23.39	3116
20191012T162726	704	16.249	1436			20191013T173437	640	19.51	1660			20191017T081526	1276	46.01	1574			20191018T204805	6756	23.39	3236
20191012T162726	732	16.821	1388			20191013T173438	656	19.971	1684			20191017T081526	1292	46.272	1570			20191018T204805	6916	23.852	3236
20191012T162727	724	17.405	1464			20191013T173438	636	20.433	1816			20191017T081527	1400	46.272	1466			20191018T204806	7336	23.852	3120
20191012T162727	704	17.929	1484			20191013T173439	652	20.884	1768			20191017T081527	1352	46.524	1490			20191018T204806	6848	23.852	3216
20191012T162728	768	18.341	1412			20191013T173439	676	21.377	1744			20191017T081528	1312	46.524	1558			20191018T204807	6792	24.212	3216
20191012T162728	756	18.733	1440			20191013T173440	608	21.908	1696			20191017T081528	1364	46.524	1454			20191018T204807	6716	24.212	3076
20191012T162729	772	19.176	1436			20191013T173440	652	22.45	1864			20191017T081529	1324	46.838	1374			20191018T204808	6804	24.212	3092
20191012T162729	848	19.703	1416			20191013T173441	672	22.966	1808			20191017T081529	1384	46.838	1498			20191018T204808	6700	24.575	3092
20191012T162730	828	20.283	1440			20191013T173441	616	23.456	1848			20191017T081530	1308	47.235	1454			20191018T204809	6712	24.575	3088
20191012T162730	804	20.844	1524			20191013T173442	664	23.944	1760			20191017T081530	1368	47.707	1418			20191018T204809	6816	24.575	3032
20191012T162731	872	21.318	1468			20191013T173442	648	24.44	1796			20191017T081531	1368	47.707	1366			20191018T204810	6836	24.993	3032
20191012T162731	856	21.756	1372			20191013T173443	660	24.951	1776			20191017T081531	1328	47.707	1342			20191018T204810	6696	24.993	3096
20191012T162732	992	22.193	1392			20191013T173443	648	25.46	1816			20191017T081532	1308	48.243	1378			20191018T204811	6692	24.993	3060
20191012T162732	972	22.672	1452			20191013T173444	660	25.955	1796			20191017T081532	1312	48.832	1386			20191018T204811	6852	25.468	3060
20191012T162733	1028	23.168	1444			20191013T173444	628	26.449	1936			20191017T081533	1440	48.832	1390			20191018T204812	6760	25.468	3104
20191012T162733	1100	23.666	1492			20191013T173445	596	26.972	1824			20191017T081533	1356	49.465	1378			20191018T204812	6704	25.468	2984
20191012T162734	1172	24.182	1488			20191013T173445	632	27.501	1980			20191017T081534	1396	49.465	1298			20191018T204813	6868	25.971	2984
20191012T162734	1244	24.698	1400			20191013T173446	600	28.03	1856			20191017T081534	1356	50.083	1302			20191018T204813	6884	25.971	2996
20191012T162735	1156	25.203	1356			20191013T173446	672	28.547	1864			20191017T081535	1404	50.083	1362			20191018T204814	6892	25.971	3080
20191012T162735	1304	25.694	1412			20191013T173447	644	29.016	1940			20191017T081535	1312	50.083	1370			20191018T204814	6764	26.462	3080
20191012T162736	1260	26.159	1432			20191013T173447	656	29.44	1864			20191017T081536	1316	50.704	1218			20191018T204815	6788	26.462	2960
20191012T162736	1312	26.606	1452			20191013T173448	648	29.875	1820			20191017T081536	1372	51.311	1342			20191018T204815	6812	26.462	2924
20191012T162737	1316	27.077	1380			20191013T173448	640	30.367	1888			20191017T081537	1308	51.311	1358			20191018T204816	6560	26.941	2924
20191012T162737	1324	27.57	1380			20191013T173449	620	30.91	1852			20191017T081537	1324	51.851	1290			20191018T204816	6788	26.941	2996
20191012T162738	1288	28.072	1400			20191013T173449	624	31.449	1772			20191017T081538	1392	51.851	1266			20191018T204817	6680	26.941	2868
20191012T162738	1156	28.577	1416			20191013T173450	604	31.97	1772			20191017T081538	1336	51.851	1274			20191018T204817	6836	27.401	2868
20191012T162739	1156	29.08	1432			20191013T173450	572	32.488	1800			20191017T081539	1320	52.291	1338			20191018T204818	6720	27.401	2908
20191012T162739	1068	29.575	1332			20191013T173451	640	33.025	1840			20191017T081539	1336	52.291	1258			20191018T204818	6696	27.401	2932
20191012T162740	1080	30.071	1424			20191013T173451	668	33.563	1916			20191017T081540	1332	52.675	1234			20191018T204819	6784	27.846	2932
20191012T162740	1056	30.588	1364			20191013T173452	636	34.086	1880			20191017T081540	1452	53.047	1214			20191018T204819	6708	27.846	2960
20191012T162741	1016	31.124	1464			20191013T173452	648	34.574	1908			20191017T081541	1312	53.047	1198			20191018T204820	6976	27.846	2952
20191012T162741	1012	31.649	1376			20191013T173453	612	35.06	1860			20191017T081541	1408	53.047	1210			20191018T204820	6884	28.3	2952
20191012T162742	1016	32.139	1360			20191013T173453	692	35.548	1832			20191017T081542	1396	53.42	1182			20191018T204821	7008	28.3	2876
20191012T162742	956	32.558	1416			20191013T173454	704	36.036	1904			20191017T081542	1444	53.775	1282			20191018T204821	6856	28.3	2960
20191012T162743	920	32.932	1408			20191013T173454	688	36.508	1848			20191017T081543	1352	53.775	1226			20191018T204822	6640	28.821	2960
20191012T162743	972	33.316	1308			20191013T173455	700	36.983	1928			20191017T081543	1336	53.775	1190			20191018T204822	6772	28.821	3028
20191012T162744	1020	33.802	1372			20191013T173455	996	37.462	1888			20191017T081544	1396	54.118	1114			20191018T204823	6960	28.821	2920
20191012T162744	968	34.402	1336			20191013T173456	1384	37.955	1932			20191017T081544	1308	54.118	1146			20191018T204823	6872	29.425	2920
20191012T162745	884	35.062	1328			20191013T173456	1264	38.457	1952			20191017T081545	1332	54.477	1198			20191018T204824	6824	29.425	2840
20191012T162745	984	35.689	1344			20191013T173457	1120	39.513	2000			20191017T081545	1380	54.869	1170			20191018T204824	6832	29.425	2828
20191012T162746	996	36.184	1420			20191013T173457	1028	40.673	2040			20191017T081546	1280	54.869	1170			20191018T204825	6772	30.073	2828
20191012T162746	876	36.573	1340			20191013T173458	840	41.217	2044			20191017T081546	1360	55.326	1158			20191018T204825	6772	30.073	2852
20191012T162747	920	36.949	1312			20191013T173458	664	41.714	2040			20191017T081547	1320	55.326	1178			20191018T204828	6868	30.073	2800
20191012T162747	852	37.349	1336			20191013T173459	696	42.17	2072			20191017T081547	1360	55.326	1198			20191018T204829	6904	30.666	2800
20191012T162748	848	37.794	1280			20191013T173459	720	42.585	2008			20191017T081548	1380	55.882	1098			20191018T204829	6812	30.666	2892
20191012T162748	808	38.311	1372			20191013T173500	688	42.995	2092			20191017T081548	1352	55.882	1122			20191018T204830	6768	30.666	2812
20191012T162749	820	38.872	1340			20191013T173500	720	43.43	2024			20191017T081549	1264	56.505	1182			20191018T204830	6788	31.122	2812
20191012T162749	876	39.459	1404			20191013T173501	684	43.904	1972			20191017T081549	1288	57.114	1062			20191018T204831	6628	31.122	2944
20191012T162750	1168	40.026	1340			20191013T173501	768	44.426	2016			20191017T081550	1348	57.114	1074			20191018T204831	6896	31.122	2844
20191012T162750	1428	40.543	1332			20191013T173502	752	44.991	2056			20191017T081550	1280	57.699	1082			20191018T204832	6784	31.49	2844
20191012T162751	1708	40.999	1328			20191013T173502	684	45.598	1956			20191017T081551	1316	57.699	1150			20191018T204832	6780	31.49	2796
20191012T162751	1904	41.413	1356			20191013T173503	692	46.219	1964			20191017T081551	1364	57.699	1154			20191018T204833	6704	31.49	2744
20191012T162752	1940	41.839	1340			20191013T173503	724	46.797	1952			20191017T081552	1328	58.303	1118			20191018T204833	6788	31.88	2744
20191012T162752	1992	42.289	1392			20191013T173504	720	47.282	2004			20191017T081552	1436	58.303	1218			20191018T204834	6868	31.88	2872
20191012T162753	2028	42.754	1348			20191013T173504	696	47.724	1956			20191017T081553	1400	58.949	1130			20191018T204834	6720	31.88	2776
20191012T162753	1924	43.237	1320			20191013T173505	716	48.138	1848			20191017T081553	1352	59.055	1252			20191018T204835	6780	32.358	2776
20191012T162754	1876	43.762	1328			20191013T173505	704	48.567	1968			20191017T081554	1300	59.285	1276			20191018T204835	6660	32.358	2788
20191012T162754	1904	44.324	1300			20191013T173506	664	49.022	2064			20191017T081554	1320	59.575	1272			20191018T204836	6832	32.358	2760
20191012T162755	1908	44.882	1280			20191013T173506	604	49.501	2108			20191017T081555	1376	59.575	1324			20191018T204836	6752	32.857	2760
20191012T162755	1968	45.405	1328			20191013T173507	624	50.006	2004			20191017T081555	1332	59.577	1360			20191018T204837	6964	32.857	2688
20191012T162756	1920	45.875	1364			20191013T173507	628	50.567	1888			20191017T081556	1328	59.887	1328			20191018T204837	6836	32.857	2728
20191012T162756	1984	46.332	1280			20191013T173508	680	51.161	2064			20191017T081556	1380	60.101	1224			20191018T204838	6872	33.315	2728
20191012T162757	1948	46.814	1328			20191013T173508	616	51.737	2164			20191017T081557	1352	60.101	1228			20191018T204838	6816	33.315	2732
20191012T162757	1904	47.34	1356			20191013T173509	636	53.179	2056			20191017T081557	1368	60.178	1220			20191018T204839	6732	33.315	2784
20191012T162758	1900	47.853	1276			20191013T173509	596	53.631	2012			20191017T081558	1384	60.441	1232			20191018T204839	6872	33.733	2784
20191012T162758	1976	48.293	1344			20191013T173510	612	54.091	2012			20191017T081558	1292	60.463	1300			20191018T204840	6848	33.733	2828
20191012T162759	1940	48.683	1304			20191013T173510	624	54.59	2052			20191017T081559	1320	60.463	1256			20191018T204840	6700	33.733	2688
20191012T162759	1980	49.095	1320			20191013T173511	632	55.124	2060			20191017T081559	1328	60.463	1216			20191018T204841	6716	34.214	2688
20191012T162800	1992	49.566	1304			20191013T173511	576	55.672	2016			20191017T081600	1336	60.717	1240			20191018T204841	6724	34.214	2708
20191012T162800	1912	50.108	1252			20191013T173512	572	56.179	1956			20191017T081600	1332	60.72	1244			20191018T204842	6768	34.214	2820
20191012T162801	1952	50.691	1272			20191013T173512	568	56.662	1936			20191017T081601	1344	60.946	1112			20191018T204842	6764	34.769	2820
20191012T162801	1916	51.258	1320			20191013T173513	580	57.117	1992			20191017T081601	1372	60.946	1108			20191018T204843	6860	34.769	2740
20191012T162802	1772	51.794	1244			20191013T173513	608	57.571	1892			20191017T081602	1348	61.056	1112			20191018T204843	6796	34.769	2752
20191012T162802	1868	52.325	1308			20191013T173514	592	58.042	1852			20191017T081602	1396	61.2	1156			20191018T204844	6812	35.293	2752
20191012T162803	1920	52.833	1312			20191013T173514	784	58.545	1852			20191017T081603	1372	61.2	1212			20191018T204844	6876	35.293	2808
20191012T162803	1932	53.279	1264			20191013T173515	1228	59.061	1824			20191017T081603	1336	61.2	1256			20191018T204845	6752	35.293	2836
20191012T162804	2008	53.658	1316			20191013T173515	1576	59.573	1964			20191017T081604	1356	61.481	1252			20191018T204845	6868	35.696	2836
20191012T162804	2064	54.063	1272			20191013T173516	1844	60.093	1928			20191017T081604	1356	61.492	1252			20191018T204846	6832	35.696	2748
20191012T162805	1904	54.523	1320			20191013T173516	2052	60.637	1876			20191017T081605	1380	61.984	1252			20191018T204846	6628	35.696	2756
20191012T162805	1916	55.042	1252			20191013T173517	2156	61.174	1892			20191017T081605	1336	62.511	1244			20191018T204847	6780	36.071	2756
20191012T162806	1908	55.569	1284			20191013T173517	2128	61.671	1940			20191017T081606	1376	63.092	1252			20191018T204847	6756	36.071	2864
20191012T162806	2008	56.091	1260			20191013T173518	2052	62.144	1820			20191017T081606	1344	63.629	1220			20191018T204848	6956	36.071	2828
20191012T162807	1988	56.605	1300			20191013T173518	2140	62.59	1844			20191017T081607	1344	64.054	1244			20191018T204848	6748	36.574	2828
20191012T162807	1912	57.123	1304			20191013T173519	2160	63.04	1812			20191017T081607	1348	64.355	1236			20191018T204849	6828	36.574	2692
20191012T162808	1948	57.639	1292			20191013T173519	2168	63.484	1864			20191017T081608	1348	64.556	1252			20191018T204849	6748	36.574	2832
20191012T162808	2060	58.122	1276			20191013T173520	2184	63.927	1888			20191017T081608	1324	64.682	1252			20191018T204850	6712	37.25	2832
20191012T162809	1940	58.56	1232			20191013T173520	2136	64.403	1728			20191017T081609	1380	64.686	1276			20191018T204850	6736	37.25	2824
20191012T162809	2016	59.01	1300			20191013T173521	2036	64.93	1824			20191017T081609	1360	64.712	1240			20191018T204851	6912	37.25	2888
20191012T162810	1920	59.512	1276			20191013T173521	2176	65.496	1740			20191017T081610	1360	64.714	1200			20191018T204851	6752	37.987	2888
20191012T162810	2008	60.061	1384			20191013T173522	2180	66.064	1716			20191017T081610	1336	64.935	1244			20191018T204852	6904	37.987	2768
20191012T162811	2008	60.591	1348			20191013T173522	2160	66.619	1776			20191017T081611	1380	65.4	1272			20191018T204852	6800	37.987	2900
20191012T162811	2052	61.028	1292			20191013T173523	2120	67.157	1676			20191017T081611	1384	66.009	1268			20191018T204853	6824	38.592	2900
20191012T162812	1936	61.378	1236			20191013T173523	2232	67.668	1636			20191017T081612	1356	66.695	1264			20191018T204853	6804	38.592	2720
20191012T162812	1968	61.756	1196			20191013T173524	2200	68.142	1620			20191017T081612	1320	67.215	1264			20191018T204854	6852	38.592	2784
20191012T162813	2036	62.238	1292			20191013T173524	2108	68.58	1500			20191017T081613	1324	67.351	1248			20191018T204854	6780	39.012	2784
20191012T162813	1976	62.822	1244			20191013T173525	2136	69.005	1536			20191017T081613	1312	67.408	1232			20191018T204855	6724	39.012	2740
20191012T162814	2096	63.431	2276			20191013T173525	2200	69.463	1592			20191017T081614	1364	67.944	1236			20191018T204855	6760	39.012	2716
20191012T162814	2024	64	2276			20191013T173526	2216	69.948	1564			20191017T081614	1356	68.454	1248			20191018T204856	6948	39.339	2716
20191012T162815	1996	64.505	2276			20191013T173526	2164	70.436	1504			20191017T081615	1372	68.863	1228			20191018T204856	6696	39.339	2700
20191012T162815	1996	64.951	1876			20191013T173527	2228	70.927	1648			20191017T081615	1356	69.171	1244			20191018T204857	6680	39.339	2768
20191012T162816	2084	65.384	1608			20191013T173527	2204	71.42	1504			20191017T081616	1372	69.385	1224			20191018T204857	6860	39.676	2768
20191012T162816	2060	65.856	1356			20191013T173528	2252	71.919	1516			20191017T081616	1296	69.502	1236			20191018T204858	6668	39.676	2772
20191012T162817	2000	66.364	1356			20191013T173528	2308	72.446	1540			20191017T081617	1332	69.552	1252			20191018T204858	6908	39.676	2692
20191012T162817	2036	66.85	1308			20191013T173529	2336	72.974	1576			20191017T081617	1288	69.595	1228			20191018T204859	6892	40.058	2692
20191012T162818	1988	67.272	1472			20191013T173529	2264	73.502	1608			20191017T081618	1288	69.69	1224			20191018T204859	6732	40.058	2704
20191012T162818	2016	67.671	1592			20191013T173530	2296	74.04	1512			20191017T081618	1380	69.88	1256			20191018T204900	6792	40.058	2676
20191012T162819	1992	68.049	1748			20191013T173530	2252	74.548	1480			20191017T081619	1372	70.199	1256			20191018T204900	6564	40.478	2676
20191012T162819	1956	68.489	1800			20191013T173531	2316	75.029	1584			20191017T081619	1300	70.632	1244			20191018T204901	6704	40.478	2716
20191012T162820	2064	69.03	2004			20191013T173531	2256	75.496	1524			20191017T081620	1264	71.141	1256			20191018T204901	6732	40.478	2664
20191012T162820	2072	69.65	2008			20191013T173532	2380	75.972	1492			20191017T081620	1380	71.454	1284			20191018T204902	6700	40.942	2664
20191012T162821	2016	70.267	2044			20191013T173532	2372	76.472	1588			20191017T081621	1348	71.454	1032			20191018T204902	6804	40.942	2796
20191012T162821	2040	70.834	2104			20191013T173533	2336	76.995	1504			20191017T081621	1272	71.69	1016			20191018T204903	6916	40.942	2776
20191012T162822	2088	71.341	2060			20191013T173533	2436	77.49	1688			20191017T081622	1364	72.274	996			20191018T204903	6724	41.417	2776
20191012T162822	1980	71.809	1996			20191013T173534	2484	77.947	1660			20191017T081622	1348	72.862	1020			20191018T204904	6860	41.417	2800
20191012T162823	2148	72.285	2104			20191013T173534	2384	78.392	1612			20191017T081623	1412	73.411	1016			20191018T204904	7056	41.417	2732
20191012T162823	2140	72.738	1928			20191013T173535	2420	78.859	1628			20191017T081623	1372	73.894	996			20191018T204905	6880	41.911	2732
20191012T162824	2168	73.101	1820			20191013T173535	2428	79.362	1524			20191017T081624	1380	74.308	1028			20191018T204905	6672	41.911	2692
20191012T162824	2208	73.408	1844			20191013T173536	2344	79.892	1700			20191017T081624	1324	74.622	1012			20191018T204906	6692	41.911	2744
20191012T162825	2072	73.748	1796			20191013T173536	2432	83.478	1508			20191017T081625	1308	74.795	1040			20191018T204906	6748	42.454	2744
20191012T162825	2136	74.207	1744			20191013T173537	2428	84.017	1492			20191017T081625	1360	74.851	1028			20191018T204907	6668	42.454	2748
20191012T162826	2132	74.813	1820			20191013T173537	2376	84.524	1352			20191017T081626	1316	74.864	1036			20191018T204907	6792	42.454	2828
20191012T162826	2132	75.512	1796			20191013T173538	2428	84.998	1412			20191017T081626	1296	74.889	1032			20191018T204908	6820	43.064	2828
20191012T162827	2088	76.163	1612			20191013T173538	2472	85.439	1344			20191017T081627	1352	74.957	1008			20191018T204908	6884	43.064	2808
20191012T162827	2124	76.704	1676			20191013T173539	2428	85.838	1376			20191017T081627	1372	75.107	1020			20191018T204909	6820	43.064	2784
20191012T162828	2084	77.141	1788			20191013T173539	2484	86.235	1300			20191017T081628	1356	75.389	1024			20191018T204909	6780	43.739	2784
20191012T162828	2096	77.536	1656			20191013T173540	2364	86.713	1388			20191017T081628	1364	75.858	1016			20191018T204910	6928	43.739	2912
20191012T162829	2116	77.935	1548			20191013T173540	2448	87.254	1468			20191017T081629	1408	76.526	1004			20191018T204910	6872	43.739	2964
20191012T162829	2124	78.365	1512			20191013T173541	2496	87.826	1420			20191017T081629	1364	76.626	992			20191018T204911	6936	44.351	2964
20191012T162830	2124	78.841	1488			20191013T173541	2524	88.405	1424			20191017T081630	1376	77.32	1008			20191018T204911	6792	44.351	2952
20191012T162830	2048	79.363	1516			20191013T173542	2484	88.972	1488			20191017T081630	1356	78.09	1000			20191018T204912	6700	44.351	3020
20191012T162831	2132	79.9	1748			20191013T173542	2440	89.501	1520			20191017T081631	1392	78.707	1000			20191018T204912	6828	44.826	3020
20191012T162831	2136	80.414	1892			20191013T173543	2548	89.999	1568			20191017T081631	1392	79.136	1016			20191018T204913	6856	44.826	3008
20191012T162832	2152	80.899	1864			20191013T173543	2540	90.464	1520			20191017T081632	1352	79.402	984			20191018T204913	6904	44.826	2976
20191012T162832	2056	81.356	1764			20191013T173544	2456	90.913	1572			20191017T081632	1340	79.602	1020			20191018T204914	6836	45.166	2976
20191012T162833	2172	81.802	1744			20191013T173544	2552	91.353	1540			20191017T081633	1276	79.82	1012			20191018T204914	6888	45.166	3008
20191012T162833	2196	82.235	1792			20191013T173545	2560	91.779	1640			20191017T081633	1308	80.069	1012			20191018T204915	6632	45.166	3032
20191012T162834	2128	82.671	1660			20191013T173545	2508	92.218	1628			20191017T081634	1328	80.295	1008			20191018T204915	6756	45.516	3032
20191012T162834	2236	83.158	1588			20191013T173546	2536	92.679	1620			20191017T081634	1320	80.412	1012			20191018T204916	6764	45.516	3084
20191012T162835	2144	83.701	1544			20191013T173546	2592	93.169	1552			20191017T081635	1328	80.43	1020			20191018T204916	6712	45.516	2912
20191012T162835	2164	84.276	1552			20191013T173547	2564	93.665	1564			20191017T081635	1304	80.442	992			20191018T204917	6792	45.975	2912
20191012T162836	2184	84.853	1504			20191013T173547	2496	94.116	1616			20191017T081636	1344	80.448	1000			20191018T204917	6860	45.975	3116
20191012T162836	2176	85.379	1600			20191013T173548	2340	94.55	1676			20191017T081636	1356	80.665	1000			20191018T204918	6856	45.975	3000
20191012T162837	2128	85.816	1488			20191013T173548	2204	94.998	1588			20191017T081637	1368	81.139	1028			20191018T204918	6728	46.496	3000
20191012T162837	2132	86.198	1564			20191013T173549	2032	95.464	1556			20191017T081637	1380	81.872	1004			20191018T204919	6948	46.496	3164
20191012T162838	2148	86.592	1520			20191013T173549	1940	95.899	1556			20191017T081638	1300	82.693	972			20191018T204919	6900	46.496	3012
20191012T162838	2284	87.029	1544			20191013T173550	1788	96.255	1584			20191017T081638	1356	82.771	1004			20191018T204920	6788	47.021	3012
20191012T162839	2240	87.518	1736			20191013T173550	1712	96.549	1544			20191017T081639	1308	83.652	964			20191018T204920	6840	47.021	3136
20191012T162839	2148	88.044	1788			20191013T173551	1620	96.837	1584			20191017T081639	1392	84.345	980			20191018T204921	6768	47.021	3124
20191012T162840	2188	88.59	1704			20191013T173551	1504	97.155	1544			20191017T081640	1396	84.765	968			20191018T204921	6832	47.5	3124
20191012T162840	2116	89.138	1592			20191013T173552	1460	97.538	1520			20191017T081640	1356	84.95	988			20191018T204922	6716	47.5	3248
20191012T162841	2192	89.681	1568			20191013T173552	1364	97.972	1552			20191017T081641	1440	85.04	992			20191018T204922	6804	47.5	3220
20191012T162841	2224	90.177	1584			20191013T173553	1352	98.428	1548			20191017T081641	1292	85.157	952			20191018T204923	6944	47.934	3220
20191012T162842	2200	90.626	1640			20191013T173553	1304	98.908	1512			20191017T081642	1320	85.331	980			20191018T204923	6740	47.934	3184
20191012T162842	2224	91.039	1652			20191013T173554	1212	99.4	1584			20191017T081642	1328	85.554	988			20191018T204924	6704	47.934	3248
20191012T162843	2252	91.435	1712			20191013T173554	1212	99.88	1580			20191017T081643	1428	85.754	972			20191018T204924	6880	48.382	3248
20191012T162843	2224	91.874	1532			20191013T173555	1164	100.306	1540			20191017T081643	1328	85.88	992			20191018T204925	6784	48.382
20191012T162844	2216	92.378	1560			20191013T173555	1224	100.668	1528			20191017T081644	1336	85.943	996			20191018T204925	6884	48.382
20191012T162844	2184	92.9	1516			20191013T173556	1124	100.931	1544			20191017T081644	1368	86.05	992			20191018T204926	6872	48.877
20191012T162845	2272	93.424	1708			20191013T173556	1080	101.124	1560			20191017T081645	1360	86.285	964			20191018T204926	6812	48.877
20191012T162845	2292	93.935	1636			20191013T173557	1084	101.098	1588			20191017T081646	1412	86.69	988			20191018T204927	6852	48.877
20191012T162846	2232	94.413	2160			20191013T173557	1060	101.06	1516			20191017T081646	1268	86.879	924			20191018T204927	6824	49.422
20191012T162846	2180	94.885	1876			20191013T173558	1056	101.06	1552			20191017T081646	1408	86.879	832			20191018T204928	6980	49.422	3384
20191012T162847	2240	95.389	1668			20191013T173558	980	101.073	1516			20191017T081647	1336	87.284	840			20191018T204928	6708	49.422	3240
20191012T162847	2140	95.923	1596			20191013T173559	988	101.133	1564			20191017T081647	1300	88.059	836			20191018T204929	6824	49.919	3240
20191012T162848	2192	96.465	1516			20191013T173559	1000	101.219	1504			20191017T081648	1304	88.879	848			20191018T204929	6832	49.919	3372
20191012T162848	2272	96.958	1404			20191013T173600	912	101.292	1532			20191017T081648	1312	89.581	832			20191018T204930	6632	49.919	3188
20191012T162849	2248	97.395	1400			20191013T173600	980	101.326	1516			20191017T081649	1356	90.082	820			20191018T204930	6788	50.305	3188
20191012T162849	2276	97.797	1408			20191013T173601	996	101.301	1508			20191017T081649	1396	90.388	836			20191018T204931	6812	50.305	3288
20191012T162850	2184	98.193	1492			20191013T173601	952	101.246	1544			20191017T081650	1388	90.541	800			20191018T204931	6776	50.305	3336
20191012T162850	2256	98.601	1468			20191013T173602	948	101.169	1452			20191017T081650	1324	90.651	832			20191018T204932	6840	50.666	3336
20191012T162851	2264	99.043	1424			20191013T173602	984	101.084	1580			20191017T081651	1324	90.756	820			20191018T204932	6788	50.666	3420
20191012T162851	2168	99.556	1432			20191013T173603	952	101.019	1512			20191017T081651	1348	90.884	812			20191018T204933	6752	50.666	3312
20191012T162852	2256	100.111	1312			20191013T173603	904	101.008	1560			20191017T081652	1356	91.03	812			20191018T204933	6776	51.12	3312
20191012T162852	2276	100.671	1292			20191013T173604	912	101.065	1532			20191017T081652	1412	91.171	824			20191018T204934	6708	51.12	3336
20191012T162853	2228	101.196	1180			20191013T173604	916	101.177	1556			20191017T081653	1388	91.336	832			20191018T204934	6780	51.12	3340
20191012T162853	2276	101.641	1204			20191013T173605	944	101.293	1516			20191017T081653	1328	91.578	828			20191018T204935	6728	51.717	3340
20191012T162854	2216	101.947	1176			20191013T173605	888	101.333	1556			20191017T081654	1364	91.948	824			20191018T204935	6804	51.717	3336
20191012T162854	2204	102.14	1196			20191013T173606	916	101.292	1424			20191017T081654	1348	92.248	836			20191018T204936	6912	51.717	3340
20191012T162855	2196	102.21	1096			20191013T173606	876	101.183	1412			20191017T081655	1336	92.248	876			20191018T204936	6736	52.35	3340
20191012T162855	2200	102.167	1112			20191013T173607	944	100.978	1392			20191017T081655	1324	92.508	888			20191018T204937	6648	52.35	3400
20191012T162856	2228	102.024	1104			20191013T173607	956	100.783	1448			20191017T081656	1360	93.248	884			20191018T204937	6832	52.35	3348
20191012T162856	2328	101.951	1088			20191013T173608	940	100.723	1488			20191017T081656	1312	94.009	868			20191018T204938	6772	52.988	3348
20191012T162857	2256	101.967	1072			20191013T173608	932	100.724	1536			20191017T081657	1344	94.709	892			20191018T204938	6928	52.988	3420
20191012T162857	2252	102.068	1064			20191013T173609	892	100.941	1548			20191017T081657	1364	95.274	884			20191018T204939	6748	52.988	3348
20191012T162858	2292	102.366	1136			20191013T173609	900	101.17	1640			20191017T081658	1348	95.721	884			20191018T204939	6748	53.635	3348
20191012T162858	2340	102.609	1036			20191013T173610	880	101.258	1576			20191017T081658	1400	96.018	852			20191018T204940	6936	53.635	3328
20191012T162859	2244	102.74	1080			20191013T173610	900	101.295	1596			20191017T081659	1412	96.142	868			20191018T204940	6696	53.635	3700
20191012T162859	2204	102.883	1048			20191013T173611	864	101.252	1548			20191017T081659	1320	96.147	852			20191018T204941	6708	54.251	3700
20191012T162900	2200	102.944	984			20191013T173611	864	101.186	1492			20191017T081700	1376	96.179	876			20191018T204941	6636	54.251	3900
20191012T162900	2224	102.895	964			20191013T173612	896	101.133	1592			20191017T081700	1360	96.358	888			20191018T204942	6892	54.251	3556
20191012T162901	2296	102.775	1000			20191013T173612	896	101.093	1620			20191017T081701	1356	96.693	868			20191018T204942	6692	54.795	3556
20191012T162901	2348	102.614	1016			20191013T173613	920	101.076	1600			20191017T081701	1392	97.131	860			20191018T204943	6736	54.795	4424
20191012T162902	2396	102.486	952			20191013T173613	912	101.114	1604			20191017T081702	1332	97.625	868			20191018T204943	6732	54.795	3532
20191012T162902	2288	102.441	932			20191013T173614	844	101.17	1596			20191017T081702	1348	98.031	824			20191018T204944	6852	55.168	3532
20191012T162903	2244	102.479	912			20191013T173614	904	101.241	1548			20191017T081703	1328	98.031	872			20191018T204944	6688	55.168	3388
20191012T162903	2340	102.567	936			20191013T173615	904	101.286	1496			20191017T081703	1336	98.105	892			20191018T204945	6812	55.168	3392
20191012T162904	2312	102.655	860			20191013T173615	900	101.275	1532			20191017T081704	1316	98.527	876			20191018T204945	6864	55.379	3392
20191012T162904	2264	102.704	900			20191013T173616	840	101.211	1592			20191017T081704	1380	98.885	888			20191018T204946	6768	55.379	3256
20191012T162905	2232	102.684	900			20191013T173616	888	101.14	1528			20191017T081705	1360	99.293	876			20191018T204946	6792	55.379	3420
20191012T162905	2288	102.622	904			20191013T173617	880	101.083	1592			20191017T081705	1348	99.873	876			20191018T204947	6784	55.474	3420
20191012T162906	2292	102.593	904			20191013T173617	924	101.088	1516			20191017T081706	1328	100.583	856			20191018T204947	6784	55.474	3444
20191012T162906	2240	102.609	820			20191013T173618	912	101.14	1580			20191017T081706	1348	101.25	884			20191018T204948	6772	55.474	3360
20191012T162907	2252	102.651	836			20191013T173618	908	101.203	1620			20191017T081707	1328	101.751	896			20191018T204948	6836	55.622	3360
20191012T162907	2236	102.688	852			20191013T173619	844	101.241	1556			20191017T081707	1424	102.025	880			20191018T204949	6832	55.622	3404
20191012T162908	2320	102.661	880			20191013T173619	848	101.226	1656			20191017T081708	1400	102.039	848			20191018T204949	6684	55.622	3288
20191012T162908	2264	102.611	856			20191013T173620	880	101.201	1652			20191017T081708	1380	102.039	872			20191018T204950	6840	56.025	3288
20191012T162909	2368	102.601	768			20191013T173620	852	101.167	1688			20191017T081709	1372	102.096	884			20191018T204950	6744	56.025	3432
20191012T162909	2304	102.659	780			20191013T173621	888	101.183	1608			20191017T081709	1272	102.172	884			20191018T204951	6900	56.025	3436
20191012T162910	2236	102.717	816			20191013T173621	864	101.24	1516			20191017T081710	1292	102.479	904			20191018T204951	6848	56.707	3436
20191012T162910	2316	102.719	828			20191013T173622	856	101.287	1572			20191017T081710	1368	102.891	864			20191018T204952	6812	56.707	3336
20191012T162911	2380	102.617	792			20191013T173622	880	101.299	1604			20191017T081711	1320	103.303	900			20191018T204952	6684	56.707	3460
20191012T162911	2316	102.35	760			20191013T173623	884	101.267	1640			20191017T081711	1336	103.638	880			20191018T204953	6796	57.538	3460
20191012T162912	2280	102.031	800			20191013T173623	904	101.183	1576			20191017T081712	1420	103.801	892			20191018T204953	6728	57.538	3464
20191012T162912	2268	101.789	796			20191013T173624	888	101.087	1552			20191017T081712	1348	103.86	872			20191018T204954	6764	57.538	3488
20191012T162913	2260	101.774	752			20191013T173624	872	101.031	1556			20191017T081713	1376	103.957	892			20191018T204954	6940	58.307	3488
20191012T162913	2312	101.765	784			20191013T173625	840	101.027	1692			20191017T081713	1336	103.981	896			20191018T204955	6788	58.307	3500
20191012T162914	2328	101.712	784			20191013T173625	856	101.077	1628			20191017T081714	1376	104.126	872			20191018T204955	6848	58.307	3552
20191012T162914	2272	101.744	844			20191013T173626	864	101.16	1612			20191017T081714	1436	104.134	884			20191018T204956	6888	58.89	3552
20191012T162915	2308	101.993	704			20191013T173626	832	101.232	1536			20191017T081715	1384	104.172	884			20191018T204956	6816	58.89	3576
20191012T162915	2340	102.276	736			20191013T173627	836	101.277	1716			20191017T081715	1400	104.27	900			20191018T204957	6808	58.89	3664
20191012T162916	2300	102.348	728			20191013T173627	888	101.269	1612			20191017T081716	1312	104.276	864			20191018T204957	6696	59.304	3664
20191012T162916	2192	102.37	724			20191013T173628	868	101.24	1660			20191017T081716	1320	104.327	892			20191018T204958	6700	59.304	3496
20191012T162917	2332	102.385	708			20191013T173628	872	101.198	1676			20191017T081717	1332	104.534	888			20191018T204958	6912	59.304	3672
20191012T162917	2296	102.37	712			20191013T173629	848	101.152	1700			20191017T081717	1336	104.54	880			20191018T204959	6804	59.648	3672
20191012T162918	2344	102.344	728			20191013T173629	868	101.125	1604			20191017T081718	1384	104.565	892			20191018T204959	6876	59.648	3764
20191012T162918	2208	102.32	692			20191013T173630	876	101.14	1608			20191017T081718	1360	104.591	888			20191018T205000	6816	59.648	3860
20191012T162919	2252	102.274	676			20191013T173630	776	101.189	1628			20191017T081719	1368	104.611	888			20191018T205000	6680	60.018	3860
20191012T162919	2272	102.212	704			20191013T173631	916	101.235	1684			20191017T081719	1292	104.625	876			20191018T205001	6972	60.018	3780
20191012T162920	2388	102.19	720			20191013T173631	840	101.239	1672			20191017T081720	1320	104.631	884			20191018T205001	6768	60.018	3672
20191012T162920	2344	102.219	776			20191013T173632	856	101.199	1660			20191017T081720	1412	104.641	896			20191018T205002	6780	60.489	3672
20191012T162921	2224	102.259	788			20191013T173632	840	101.126	1652			20191017T081721	1364	104.646	908			20191018T205002	6828	60.489	3612
20191012T162921	2304	102.26	756			20191013T173633	816	101.055	1624			20191017T081721	1336	104.695	888			20191018T205003	6724	60.489	3592
20191012T162922	2284	102.249	732			20191013T173633	876	101.034	1552			20191017T081722	1348	104.71	888			20191018T205003	6752	61.06	3592
20191012T162922	2292	102.231	704			20191013T173634	856	101.071	1612			20191017T081722	1312	104.728	896			20191018T205004	7008	61.06	3692
20191012T162923	2328	102.219	700			20191013T173634	832	101.243	1520			20191017T081723	1408	104.736	908			20191018T205004	6804	61.06	3572
20191012T162923	2328	102.247	648			20191013T173635	900	101.335	1512			20191017T081723	1308	104.765	888			20191018T205005	6800	61.645	3572
20191012T162924	2328	102.32	672			20191013T173635	800	101.37	1412			20191017T081724	1292	104.809	848			20191018T205005	6740	61.645	3668
20191012T162924	2248	102.411	716			20191013T173636	836	101.313	1432			20191017T081724	1304	104.814	900			20191018T205006	6740	61.645	3708
20191012T162925	2372	102.484	656			20191013T173636	836	101.195	1464			20191017T081725	1320	104.816	888			20191018T205006	6860	62.163	3708
20191012T162925	2332	102.509	656			20191013T173637	884	101.087	1488			20191017T081725	1312	104.818	852			20191018T205007	6760	62.163	3472
20191012T162926	2332	102.447	624			20191013T173637	864	101.066	1420			20191017T081726	1384	104.831	876			20191018T205007	6764	62.163	3616
20191012T162926	2292	102.312	664			20191013T173638	824	101.092	1416			20191017T081726	1272	104.868	900			20191018T205008	6668	62.614	3616
20191012T162927	2432	102.152	636			20191013T173638	804	101.113	1352			20191017T081727	1360	104.868	896			20191018T205008	6696	62.614	3544
20191012T162927	2444	102.057	620			20191013T173639	836	101.113	1444			20191017T081727	1376	104.87	896			20191018T205009	6824	62.614	3584
20191012T162928	2276	102.056	596			20191013T173639	804	101.174	1424			20191017T081728	1340	104.873	916			20191018T205009	6876	63.048	3584
20191012T162928	2348	102.122	652			20191013T173640	808	101.414	1392			20191017T081728	1396	104.875	880			20191018T205010	6720	63.048	3520
20191012T162929	2312	102.196	612			20191013T173640	832	101.785	1400			20191017T081729	1404	104.878	896			20191018T205010	6836	63.048	3736
20191012T162929	2328	102.248	592			20191013T173641	856	102.173	1388			20191017T081729	1356	104.886	896			20191018T205011	6804	63.517	3736
20191012T162930	2372	102.278	628			20191013T173641	812	102.555	1296			20191017T081730	1400	104.889	872			20191018T205011	6784	63.517	3612
20191012T162930	2344	102.32	624			20191013T173642	880	102.906	1312			20191017T081730	1340	104.89	864			20191018T205012	6780	63.517	3552
20191012T162931	2352	102.386	612			20191013T173642	916	103.225	1316			20191017T081731	1372	104.894	904			20191018T205012	6856	63.956	3552
20191012T162931	2284	102.454	612			20191013T173643	804	103.601	1308			20191017T081731	1332	104.906	884			20191018T205013	6788	63.956	3592
20191012T162932	2312	102.487	608			20191013T173643	816	104.002	1292			20191017T081732	1404	104.908	884			20191018T205013	6908	63.956	3444
20191012T162932	2248	102.453	576			20191013T173644	876	104.431	1300			20191017T081732	1324	104.917	876			20191018T205014	6848	64.28	3444
20191012T162933	2300	102.368	572			20191013T173644	912	104.898	1276			20191017T081733	1392	104.929	884			20191018T205014	6804	64.28	3580
20191012T162933	2300	102.289	548			20191013T173645	764	105.411	1320			20191017T081733	1348	104.94	900			20191018T205015	6872	64.28	3620
20191012T162934	2372	102.246	620			20191013T173645	788	105.934	1296			20191017T081734	1388	104.947	868			20191018T205015	6920	64.547	3620
20191012T162934	2380	102.225	552			20191013T173646	864	106.512	1288			20191017T081734	1308	104.955	876			20191018T205016	6876	64.547	3728
20191012T162935	2332	102.184	516			20191013T173646	860	107.112	1220			20191017T081735	1340	104.976	864			20191018T205016	6820	64.547	3568
20191012T162935	2328	102.133	544			20191013T173647	832	107.682	1212			20191017T081735	1316	104.986	892			20191018T205017	6852	64.9	3568
20191012T162936	2392	102.093	544			20191013T173647	824	108.238	1160			20191017T081736	1284	104.99	888			20191018T205017	6860	64.9	3536
20191012T162936	2348	102.104	552			20191013T173648	832	108.792	1116			20191017T081736	1388	105.003	908			20191018T205018	6768	64.9	3732
20191012T162937	2384	102.193	612			20191013T173648	780	109.351	1144			20191017T081737	1336	105.006	880			20191018T205018	6872	65.352	3732
20191012T162937	2368	102.34	508			20191013T173649	844	109.91	1140			20191017T081737	1424	105.008	896			20191018T205019	6808	65.352	3664
20191012T162938	2316	102.449	568			20191013T173649	868	110.476	1096			20191017T081738	1312	105.009	876			20191018T205019	6948	65.352	3660
20191012T162938	2400	102.467	592			20191013T173650	852	111.041	1048			20191017T081738	1336	105.024	860			20191018T205020	6844	65.922	3660
20191012T162939	2336	102.467	664			20191013T173650	856	111.627	1116			20191017T081739	1352	105.036	916			20191018T205020	6912	65.922	3796
20191012T162939	2352	102.567	672			20191013T173651	920	112.225	1108			20191017T081739	1320	105.05	888			20191018T205021	6920	65.922	3660
20191012T162940	2360	102.763	628			20191013T173651	820	112.829	1120			20191017T081740	1348	105.051	888			20191018T205021	6828	66.615	3660
20191012T162940	2340	102.998	548			20191013T173652	820	113.407	1012			20191017T081740	1404	105.052	896			20191018T205022	6928	66.615	3644
20191012T162941	2324	103.253	548			20191013T173652	836	113.922	1036			20191017T081741	1364	105.054	896			20191018T205022	6908	66.615	3600
20191012T162941	2432	103.49	488			20191013T173653	792	114.391	1104			20191017T081741	1296	105.07	876			20191018T205023	6904	67.419	3600
20191012T162942	2408	103.738	592			20191013T173653	840	114.881	1040			20191017T081742	1368	105.077	880			20191018T205023	6864	67.419	3680
20191012T162942	2276	103.999	568			20191013T173654	848	115.413	1024			20191017T081742	1360	105.089	888			20191018T205024	6804	67.419	3700
20191012T162943	2320	104.289	592			20191013T173654	796	115.998	1068			20191017T081743	1376	105.134	904			20191018T205024	6852	68.251	3700
20191012T162943	2492	104.631	612			20191013T173655	808	116.601	1032			20191017T081743	1340	105.139	876			20191018T205025	6872	68.251	3676
20191012T162944	2264	105.05	536			20191013T173655	852	117.233	1016			20191017T081744	1372	105.158	864			20191018T205025	6892	68.251	3696
20191012T162944	2352	105.49	528			20191013T173656	756	117.891	1044			20191017T081744	1400	105.16	892			20191018T205026	6816	69.004	3696
20191012T162945	2428	105.931	584			20191013T173656	852	118.557	1024			20191017T081745	1356	105.176	872			20191018T205026	6968	69.004	3524
20191012T162945	2328	106.365	532			20191013T173657	836	119.193	972			20191017T081745	1360	105.18	868			20191018T205027	6636	69.004	3568
20191012T162946	2384	106.844	572			20191013T173657	816	119.773	952			20191017T081746	1416	105.194	880			20191018T205027	6756	69.526	3568
20191012T162946	2304	107.339	552			20191013T173658	816	120.271	980			20191017T081746	1280	105.194	900			20191018T205028	6756	69.526	3456
20191012T162947	2328	107.791	552			20191013T173658	828	120.713	888			20191017T081747	1352	105.195	884			20191018T205028	6708	69.526	3424
20191012T162947	2360	108.215	552			20191013T173659	812	121.159	1000			20191017T081747	1316	105.223	880			20191018T205029	6636	69.738	3424
20191012T162948	2320	108.666	540			20191013T173659	836	121.676	940			20191017T081748	1344	105.226	892			20191018T205029	6880	69.738	3472
20191012T162948	2380	109.175	556			20191013T173700	776	122.255	920			20191017T081748	1408	105.228	864			20191018T205030	6888	69.738	3500
20191012T162949	2392	109.72	536			20191013T173700	852	122.845	896			20191017T081749	1364	105.238	892			20191018T205030	6848	69.753	3500
20191012T162949	2364	110.285	504			20191013T173701	792	123.441	888			20191017T081749	1372	105.24	888			20191018T205031	6900	69.753	3384
20191012T162950	2360	110.837	536			20191013T173701	832	124.052	916			20191017T081750	1320	105.246	892			20191018T205031	6716	69.753	3492
20191012T162950	2328	111.353	548			20191013T173702	840	124.659	896			20191017T081750	1384	105.26	908			20191018T205032	6784	69.773	3492
20191012T162951	2328	111.825	512			20191013T173702	800	125.273	904			20191017T081751	1416	105.275	884			20191018T205032	6816	69.773	3384
20191012T162951	2248	112.242	500			20191013T173703	860	125.86	856			20191017T081751	1312	105.277	888			20191018T205033	6956	69.773	3480
20191012T162952	2428	112.636	516			20191013T173703	768	126.413	892			20191017T081752	1360	105.282	900			20191018T205033	6824	69.979	3480
20191012T162952	2296	113.064	504			20191013T173704	844	126.948	824			20191017T081752	1372	105.282	868			20191018T205034	6780	69.979	3456
20191012T162953	2332	113.605	524			20191013T173704	812	127.495	816			20191017T081753	1328	105.282	912			20191018T205034	6816	69.979	3320
20191012T162953	2248	114.251	472			20191013T173705	800	128.077	856			20191017T081753	1308	105.284	868			20191018T205035	6744	70.428	3320
20191012T162954	2488	114.905	512			20191013T173705	792	128.671	816			20191017T081754	1356	105.289	892			20191018T205035	6668	70.428	3300
20191012T162954	2404	115.452	532			20191013T173706	840	129.269	824			20191017T081754	1308	105.293	904			20191018T205036	6800	70.428	3456
20191012T162955	2292	115.867	488			20191013T173706	820	129.866	780			20191017T081755	1408	105.299	864			20191018T205036	6664	71.092	3456
20191012T162955	2356	116.223	536			20191013T173707	796	130.453	840			20191017T081755	1344	105.3	884			20191018T205037	6816	71.092	3188
20191012T162956	2328	116.627	512			20191013T173707	784	131.024	824			20191017T081756	1380	105.304	880			20191018T205037	6916	71.092	3252
20191012T162956	2360	117.149	552			20191013T173708	832	131.531	820			20191017T081756	1372	105.305	884			20191018T205038	6808	71.858	3252
20191012T162957	2408	117.756	524			20191013T173708	812	132.023	824			20191017T081757	1288	105.307	900			20191018T205038	6988	71.858	3404
20191012T162957	2296	118.385	508			20191013T173709	820	132.523	788			20191017T081757	1328	105.312	856			20191018T205039	6968	71.858	3304
20191012T162958	2300	118.984	552			20191013T173709	796	133.096	792			20191017T081758	1364	105.319	900			20191018T205039	6968	72.567	3304
20191012T162958	2264	119.473	492			20191013T173710	844	133.711	788			20191017T081758	1352	105.337	900			20191018T205040	6696	72.567	3416
20191012T162959	2452	119.876	520			20191013T173710	852	134.324	780			20191017T081759	1304	105.343	848			20191018T205040	6668	72.567	3276
20191012T162959	2372	120.261	508			20191013T173711	796	134.935	788			20191017T081759	1360	105.351	904			20191018T205041	6692	73.145	3276
20191012T163000	2280	120.668	488			20191013T173711	852	135.586	804			20191017T081800	1432	105.356	872			20191018T205041	6836	73.145	3204
20191012T163000	2320	121.138	524			20191013T173712	768	136.252	792			20191017T081800	1324	105.36	872			20191018T205042	6740	73.145	3172
20191012T163001	2340	121.676	488			20191013T173712	812	136.885	760			20191017T081801	1416	105.366	896			20191018T205042	6736	73.635	3172
20191012T163001	2316	122.25	516			20191013T173713	840	137.446	796			20191017T081801	1308	105.366	868			20191018T205043	6860	73.635	3172
20191012T163002	2452	122.823	496			20191013T173713	880	137.948	728			20191017T081802	1332	105.376	888			20191018T205043	6656	73.635	3244
20191012T163002	2328	123.37	520			20191013T173714	848	138.459	812			20191017T081802	1340	105.38	876			20191018T205044	6864	74.172	3244
20191012T163003	2396	123.867	500			20191013T173714	816	138.977	772			20191017T081803	1360	105.384	864			20191018T205044	6880	74.172	3168
20191012T163003	2380	124.342	488			20191013T173715	832	139.52	788			20191017T081803	1332	105.39	868			20191018T205045	6888	74.172	3100
20191012T163004	2348	124.822	500			20191013T173715	800	140.052	712			20191017T081804	1344	105.405	880			20191018T205045	6640	74.786	3100
20191012T163004	2372	125.336	492			20191013T173716	824	140.605	752			20191017T081804	1308	105.43	884			20191018T205046	6796	74.786	3152
20191012T163005	2460	125.876	568			20191013T173716	824	141.201	704			20191017T081805	1352	105.476	892			20191018T205046	6808	74.786	3208
20191012T163005	2344	126.399	496			20191013T173717	768	141.814	696			20191017T081805	1312	105.49	884			20191018T205047	6844	75.381	3208
20191012T163006	2392	126.866	460			20191013T173717	864	142.417	696			20191017T081806	1332	105.5	856			20191018T205047	6720	75.381	3176
20191012T163006	2392	127.294	476			20191013T173718	776	142.986	724			20191017T081806	1320	105.503	884			20191018T205048	6816	75.381	3228
20191012T163007	2364	127.749	504			20191013T173718	804	143.552	712			20191017T081807	1336	105.507	888			20191018T205048	6896	75.854	3228
20191012T163007	2424	128.251	476			20191013T173719	836	144.164	712			20191017T081807	1392	105.517	888			20191018T205049	6784	75.854	3288
20191012T163008	2348	128.79	508			20191013T173719	828	144.818	736			20191017T081808	1388	105.542	864			20191018T205049	6728	75.854	3184
20191012T163008	2448	129.319	472			20191013T173720	812	145.465	680			20191017T081808	1340	105.555	864			20191018T205050	6888	76.215	3184
20191012T163009	2484	129.842	504			20191013T173720	820	146.047	692			20191017T081809	1332	105.562	884			20191018T205050	6896	76.215	3228
20191012T163009	2308	130.379	468			20191013T173721	816	146.564	688			20191017T081809	1300	105.572	884			20191018T205051	6968	76.215	3100
20191012T163010	2476	130.944	476			20191013T173721	840	147.073	728			20191017T081810	1360	105.592	884			20191018T205051	6776	76.52	3100
20191012T163010	2416	131.487	484			20191013T173722	812	147.613	720			20191017T081810	1372	105.622	900			20191018T205052	6772	76.52	3064
20191012T163011	2488	131.973	472			20191013T173722	828	148.156	704			20191017T081811	1388	105.636	880			20191018T205052	6816	76.52	3096
20191012T163011	2464	132.383	488			20191013T173723	800	148.686	648			20191017T081811	1324	105.65	884			20191018T205053	6900	76.817	3096
20191012T163012	2464	132.769	540			20191013T173723	780	149.208	696			20191017T081812	1352	105.651	848			20191018T205053	6792	76.817	3124
20191012T163012	2460	133.202	532			20191013T173724	840	149.746	672			20191017T081812	1412	105.666	876			20191018T205054	6756	76.817	3112
20191012T163013	2428	133.694	552			20191013T173724	812	150.327	668			20191017T081813	1396	105.701	916			20191018T205054	6744	77.125	3112
20191012T163013	2512	134.241	528			20191013T173725	788	150.954	664			20191017T081813	1412	105.705	884			20191018T205055	6816	77.125	3048
20191012T163014	2448	134.809	520			20191013T173725	872	151.613	700			20191017T081814	1376	105.739	884			20191018T205055	6732	77.125	2884
20191012T163014	2436	135.388	484			20191013T173726	836	152.279	668			20191017T081814	1388	105.74	860			20191018T205056	6724	77.508	2884
20191012T163015	2440	135.957	512			20191013T173726	784	152.95	700			20191017T081815	1296	105.742	876			20191018T205056	6836	77.508	3000
20191012T163015	2572	136.516	488			20191013T173727	764	153.596	656			20191017T081815	1372	105.746	872			20191018T205057	6812	77.508	2980
20191012T163016	2512	137.023	484			20191013T173727	848	154.176	656			20191017T081816	1360	105.76	876			20191018T205057	6884	78.003	2980
20191012T163016	2584	137.47	456			20191013T173728	812	154.659	632			20191017T081816	1328	105.766	864			20191018T205058	6748	78.003	2908
20191012T163017	2600	137.885	488			20191013T173728	760	155.068	592			20191017T081817	1348	105.804	872			20191018T205058	6764	78.003	2884
20191012T163017	2616	138.33	424			20191013T173729	808	155.475	656			20191017T081817	1316	105.825	896			20191018T205059	6876	78.61	2884
20191012T163018	2588	138.834	456			20191013T173729	832	155.969	624			20191017T081818	1324	105.827	900			20191018T205059	6772	78.61	2960
20191012T163018	2564	139.415	500			20191013T173730	824	156.59	660			20191017T081818	1332	105.846	876			20191018T205100	6856	78.61	2800
20191012T163019	2544	140.006	424			20191013T173730	812	157.311	620			20191017T081819	1372	105.855	888			20191018T205100	6932	79.287	2800
20191012T163019	2612	140.526	460			20191013T173731	808	158.032	700			20191017T081819	1356	105.876	892			20191018T205101	6876	79.287	2884
20191012T163020	2544	140.926	476			20191013T173731	816	158.671	644			20191017T081820	1328	105.879	912			20191018T205101	6844	79.287	2744
20191012T163020	2684	141.257	436			20191013T173732	732	159.228	636			20191017T081820	1264	105.895	876			20191018T205102	6892	79.925	2744
20191012T163021	2552	141.637	472			20191013T173732	856	159.749	592			20191017T081821	1376	105.936	912			20191018T205102	6828	79.925	2792
20191012T163021	2532	142.144	432			20191013T173733	840	160.303	584			20191017T081821	1352	105.938	908			20191018T205103	6744	79.925	2736
20191012T163022	2640	142.772	388			20191013T173733	736	160.878	640			20191017T081822	1360	105.948	884			20191018T205103	6944	80.433	2736
20191012T163022	2604	143.466	428			20191013T173734	816	161.426	632			20191017T081822	1336	105.986	848			20191018T205104	6840	80.433	2816
20191012T163023	2620	144.091	488			20191013T173734	816	161.931	612			20191017T081823	1304	106.051	884			20191018T205104	6784	80.433	2816
20191012T163023	2516	144.571	468			20191013T173735	852	162.438	588			20191017T081823	1320	106.073	908			20191018T205105	6780	80.819	2816
20191012T163024	2588	144.992	484			20191013T173735	864	162.991	600			20191017T081824	1456	106.144	876			20191018T205105	6848	80.819	2832
20191012T163024	2692	145.45	480			20191013T173736	768	163.599	564			20191017T081824	1412	106.189	888			20191018T205106	6644	80.819	2880
20191012T163025	2600	145.97	464			20191013T173736	836	164.247	596			20191017T081825	1332	106.58	892			20191018T205106	6812	81.199	2880
20191012T163025	2548	146.512	452			20191013T173737	844	164.931	616			20191017T081825	1368	107.188	896			20191018T205107	6800	81.199	2800
20191012T163026	2604	147.008	472			20191013T173737	820	165.596	620			20191017T081826	1332	107.81	916			20191018T205107	6748	81.199	2956
20191012T163026	2636	147.453	444			20191013T173738	800	166.218	596			20191017T081826	1396	108.384	904			20191018T205108	6804	81.659	2956
20191012T163027	2568	147.895	432			20191013T173738	784	166.725	572			20191017T081827	1316	108.852	900			20191018T205108	6744	81.659	2856
20191012T163027	2640	148.387	448			20191013T173739	804	167.183	636			20191017T081827	1456	109.154	892			20191018T205109	6828	81.659	2884
20191012T163028	2640	148.901	460			20191013T173739	832	167.655	572			20191017T081828	1448	109.308	892			20191018T205109	6784	82.187	2884
20191012T163028	2724	149.404	456			20191013T173740	800	168.164	532			20191017T081828	1392	109.387	896			20191018T205110	6972	82.187	3148
20191012T163029	2712	149.914	468			20191013T173740	800	168.723	576			20191017T081829	1348	109.483	896			20191018T205110	6812	82.187
20191012T163029	2608	150.433	460			20191013T173741	808	169.327	592			20191017T081829	1368	109.598	904			20191018T205111	6836	82.771
20191012T163030	2700	150.925	416			20191013T173741	804	169.978	592			20191017T081830	1336	109.665	904			20191018T205111	6920	82.771
20191012T163030	2584	151.37	408			20191013T173742	776	170.653	604			20191017T081830	1372	109.699	912			20191018T205112	6796	82.771
20191012T163031	2684	151.855	460			20191013T173742	772	171.306	580			20191017T081831	1320	109.786	912			20191018T205112	6808	83.384
20191012T163031	2644	152.37	420			20191013T173743	808	171.918	572			20191017T081831	1308	109.992	872			20191018T205113	6700	83.384
20191012T163032	2736	152.951	472			20191013T173743	776	172.457	560			20191017T081832	1332	110.356	880			20191018T205113	6760	83.384
20191012T163032	2680	153.565	484			20191013T173744	800	172.97	548			20191017T081832	1348	110.882	916			20191018T205114	6744	83.992
20191012T163033	2632	154.143	420			20191013T173744	748	173.49	532			20191017T081833	1380	111.526	884			20191018T205114	6788	83.992
20191012T163033	2732	154.639	432			20191013T173745	776	174.02	528			20191017T081833	1372	112.219	876			20191018T205115	6824	83.992
20191012T163034	2724	155.079	424			20191013T173745	792	174.547	552			20191017T081834	1328	112.897	900			20191018T205115	6784	84.474
20191012T163034	2712	155.526	464			20191013T173746	836	175.093	588			20191017T081834	1368	113.496	888			20191018T205116	6884	84.474
20191012T163035	2648	156	432			20191013T173746	792	175.684	548			20191017T081835	1324	113.616	956			20191018T205116	6880	84.474
20191012T163035	2692	156.478	424			20191013T173747	872	176.336	544			20191017T081835	1396	113.616	1036			20191018T205117	6796	84.767
20191012T163036	2756	156.943	408			20191013T173747	824	177.007	548			20191017T081836	1368	113.725	1044			20191018T205117	6784	84.767
20191012T163036	2752	157.384	460			20191013T173748	824	177.642	580			20191017T081836	1364	113.764	1044			20191018T205118	6804	84.767	2992
20191012T163037	2644	157.846	424			20191013T173748	804	178.209	548			20191017T081837	1388	113.812	1060			20191018T205118	6968	84.914	2992
20191012T163037	2592	158.356	436			20191013T173749	800	178.718	544			20191017T081837	1408	113.906	1048			20191018T205119	6732	84.914	2952
20191012T163038	2664	158.891	428			20191013T173749	820	179.225	552			20191017T081838	1340	113.942	1040			20191018T205119	6708	84.914	2880
20191012T163038	2712	159.431	428			20191013T173750	840	179.752	492			20191017T081838	1312	113.993	1040			20191018T205120	6776	85.116	2880
20191012T163039	2644	159.987	408			20191013T173750	840	180.292	476			20191017T081839	1384	114.058	1068			20191018T205120	6800	85.116	2808
20191012T163039	2728	160.569	448			20191013T173751	820	180.86	544			20191017T081839	1376	114.086	1072			20191018T205121	6872	85.116	2816
20191012T163040	2644	161.162	444			20191013T173751	812	181.461	520			20191017T081840	1300	114.232	1144			20191018T205121	6956	85.539	2816
20191012T163040	2712	161.725	416			20191013T173752	824	182.114	512			20191017T081840	1300	114.232	1160			20191018T205122	6892	85.539	2752
20191012T163041	2756	162.187	420			20191013T173752	852	182.783	544			20191017T081841	1364	114.419	1140			20191018T205122	6804	85.539	2756
20191012T163041	2732	162.569	436			20191013T173753	784	183.417	492			20191017T081841	1332	114.935	1208			20191018T205123	6852	86.165	2756
20191012T163042	2672	162.969	400			20191013T173753	820	183.982	544			20191017T081842	1324	114.935	1200			20191018T205123	6908	86.165	2784
20191012T163042	2608	163.444	448			20191013T173754	788	184.479	524			20191017T081842	1328	114.966	1208			20191018T205124	6900	86.165	2772
20191012T163043	2772	163.975	436			20191013T173754	780	184.95	516			20191017T081843	1312	115.521	1200			20191018T205124	6836	86.871	2772
20191012T163043	2572	164.529	460			20191013T173755	812	185.425	532			20191017T081843	1356	115.636	1120			20191018T205125	6652	86.871	2704
20191012T163044	2700	165.036	452			20191013T173755	756	185.947	528			20191017T081844	1332	115.636	1196			20191018T205125	6736	86.871	2716
20191012T163044	2668	165.517	440			20191013T173756	808	186.549	504			20191017T081844	1328	116.014	1196			20191018T205126	6824	87.532	2716
20191012T163045	2704	166.013	464			20191013T173756	808	187.231	532			20191017T081845	1332	116.269	1104			20191018T205126	6712	87.532	2664
20191012T163045	2716	166.491	420			20191013T173757	792	187.964	468			20191017T081845	1340	116.269	1200			20191018T205127	6688	87.532	2612
20191012T163046	2708	166.958	428			20191013T173757	828	188.651	488			20191017T081846	1348	116.45	1188			20191018T205127	6860	88.121	2612
20191012T163046	2660	167.465	456			20191013T173758	804	189.22	432			20191017T081846	1356	116.836	1188			20191018T205128	6760	88.121	2636
20191012T163047	2696	168.015	444			20191013T173758	788	189.704	504			20191017T081847	1328	116.867	1212			20191018T205128	6884	88.121	2724
20191012T163047	2744	168.572	456			20191013T173759	816	190.177	532			20191017T081847	1376	116.867	1304			20191018T205129	6908	88.669	2724
20191012T163048	2692	169.143	468			20191013T173759	832	190.675	500			20191017T081848	1356	117.162	1324			20191018T205129	6884	88.669	2596
20191012T163048	2652	169.707	448			20191013T173800	800	191.205	536			20191017T081848	1332	117.399	1300			20191018T205130	6808	88.669	2616
20191012T163049	2748	170.246	460			20191013T173800	800	191.754	512			20191017T081849	1360	117.399	1300			20191018T205130	6868	89.183	2616
20191012T163049	2756	170.74	428			20191013T173801	788	192.342	540			20191017T081849	1300	117.431	1296			20191018T205131	6864	89.183	2596
20191012T163050	2752	171.188	432			20191013T173801	828	192.97	520			20191017T081850	1400	117.627	1292			20191018T205131	6720	89.183	2556
20191012T163050	2712	171.581	464			20191013T173802	780	193.606	544			20191017T081850	1404	117.684	1308			20191018T205132	6904	89.654	2556
20191012T163051	2600	171.944	460			20191013T173802	848	194.213	548			20191017T081851	1352	117.698	1312			20191018T205132	6860	89.654	2560
20191012T163051	2748	172.355	444			20191013T173803	816	194.807	544			20191017T081851	1276	117.706	1300			20191018T205133	6800	89.654	2572
20191012T163052	2660	172.861	448			20191013T173803	808	195.406	524			20191017T081852	1288	117.715	1300			20191018T205133	6888	90.088	2572
20191012T163052	2644	173.479	436			20191013T173804	744	195.98	508			20191017T081852	1368	117.767	1292			20191018T205134	6848	90.088	2780
20191012T163053	2660	174.134	424			20191013T173804	776	196.523	520			20191017T081853	1280	117.861	1380			20191018T205134	6704	90.088	2944
20191012T163053	2772	174.731	436			20191013T173805	792	197.077	488			20191017T081853	1380	117.861	1380			20191018T205135	6596	90.53	2944
20191012T163054	2652	175.239	428			20191013T173805	828	197.671	520			20191017T081854	1304	117.906	1388			20191018T205135	6764	90.53	2984
20191012T163054	2716	175.705	428			20191013T173806	760	198.278	500			20191017T081854	1380	118.171	1368			20191018T205136	6712	90.53	3056
20191012T163055	2664	176.147	400			20191013T173806	812	198.865	508			20191017T081855	1368	118.246	1344			20191018T205136	6600	90.978	3056
20191012T163055	2744	176.584	408			20191013T173807	764	199.421	484			20191017T081855	1404	118.246	1332			20191018T205137	6952	90.978	2896
20191012T163056	2740	177.049	464			20191013T173807	780	199.974	468			20191017T081856	1356	118.58	1336			20191018T205137	6864	90.978	2728
20191012T163056	2768	177.534	476			20191013T173808	824	200.508	480			20191017T081856	1320	118.607	1368			20191018T205138	6800	91.377	2728
20191012T163057	2688	178.053	444			20191013T173808	804	201.027	492			20191017T081857	1336	118.607	1248			20191018T205138	6816	91.377	2716
20191012T163057	2644	178.604	480			20191013T173809	840	201.543	500			20191017T081857	1344	119.002	1196			20191018T205139	6828	91.377	2688
20191012T163058	2672	179.178	456			20191013T173809	784	202.076	484			20191017T081858	1284	119.002	1136			20191018T205139	6736	91.692	2688
20191012T163058	2580	179.728	460			20191013T173810	796	202.714	476			20191017T081858	1320	119.131	1136			20191018T205140	6872	91.692	2520
20191012T163059	2596	180.204	404			20191013T173810	776	203.624	488			20191017T081859	1340	119.462	1160			20191018T205140	6960	91.692	2608
20191012T163059	2676	180.653	404			20191013T173811	852	204.693	492			20191017T081859	1316	119.462	1168			20191018T205141	6892	91.957	2608
20191012T163100	2668	181.129	420			20191013T173811	792	205.736	456			20191017T081900	1444	119.719	1192			20191018T205141	6940	91.957	2660
20191012T163100	2800	181.646	440			20191013T173812	800	206.692	480			20191017T081900	1400	119.991	1072			20191018T205142	6960	91.957	2600
20191012T163101	2780	182.165	456			20191013T173812	848	207.642	444			20191017T081901	1328	119.991	1084			20191018T205142	7012	92.289	2600
20191012T163101	2772	182.642	400			20191013T173813	840	208.634	492			20191017T081901	1328	120.305	1068			20191018T205143	6724	92.289	2424
20191012T163102	2680	183.114	384			20191013T173813	760	209.667	460			20191017T081902	1380	120.566	1080			20191018T205143	6980	92.289	2472
20191012T163102	2660	183.607	428			20191013T173814	820	210.7	460			20191017T081902	1308	120.566	1124			20191018T205144	6920	92.787	2472
20191012T163103	2700	184.103	412			20191013T173814	796	211.699	436			20191017T081903	1344	120.839	1152			20191018T205144	6744	92.787	2528
20191012T163103	2680	184.597	428			20191013T173815	824	212.719	460			20191017T081903	1368	121.151	1084			20191018T205145	6912	92.787	2492
20191012T163104	2736	185.105	492			20191013T173815	820	213.739	468			20191017T081905	1380	121.151	1156			20191018T205145	6952	93.496	2492
20191012T163104	2664	185.657	460			20191013T173816	788	214.724	452			20191017T081905	1324	121.341	1132			20191018T205146	6900	93.496	2432
20191012T163105	2648	186.243	424			20191013T173816	812	215.615	440			20191017T081905	1340	121.75	948			20191018T205146	6988	93.496	2384
20191012T163105	2720	186.805	464			20191013T173817	828	216.44	448			20191017T081906	1376	121.75	1008			20191018T205147	6912	94.354	2384
20191012T163106	2700	187.288	424			20191013T173817	808	217.292	484			20191017T081906	1352	121.79	1024			20191018T205147	6848	94.354	2428
20191012T163106	2696	187.718	408			20191013T173818	812	218.216	480			20191017T081907	1340	122.107	996			20191018T205148	6796	94.354	2380
20191012T163107	2692	188.147	432			20191013T173818	808	219.21	464			20191017T081907	1404	122.302	996			20191018T205148	6868	95.148	2380
20191012T163107	2652	188.612	416			20191013T173819	776	220.27	484			20191017T081908	1348	122.34	956			20191018T205149	6896	95.148	2300
20191012T163108	2688	189.126	412			20191013T173819	772	221.368	416			20191017T081908	1356	122.34	972			20191018T205149	6812	95.148	2380
20191012T163108	2584	189.659	420			20191013T173820	896	222.484	468			20191017T081909	1412	122.433	972			20191018T205150	6860	95.666	2380
20191012T163109	2540	190.184	436			20191013T173820	844	223.58	440			20191017T081909	1432	122.589	984			20191018T205150	6960	95.666	2312
20191012T163109	2512	190.711	376			20191013T173821	776	224.635	440			20191017T081910	1384	122.846	924			20191018T205151	6756	95.666	2472
20191012T163110	2544	191.191	424			20191013T173821	780	225.643	400			20191017T081910	1328	122.846	988			20191018T205151	6880	95.907	2472
20191012T163110	2632	191.677	412			20191013T173822	788	226.599	444			20191017T081911	1412	122.858	972			20191018T205152	6736	95.907	2356
20191012T163111	2556	192.163	436			20191013T173822	820	227.489	440			20191017T081911	1364	123.271	928			20191018T205152	6948	95.907	2384
20191012T163111	2640	192.665	420			20191013T173823	816	228.306	460			20191017T081912	1320	123.271	1008			20191018T205153	6808	96.012	2384
20191012T163112	2636	193.192	460			20191013T173823	832	229.095	448			20191017T081912	1352	123.295	1012			20191018T205153	6760	96.012	2348
20191012T163112	2736	193.722	424			20191013T173824	812	229.91	424			20191017T081913	1356	123.677	936			20191018T205154	6816	96.012	2284
20191012T163113	2664	194.251	432			20191013T173824	804	230.823	424			20191017T081913	1384	123.677	924			20191018T205154	6808	96.075	2284
20191012T163113	2676	194.779	396			20191013T173825	756	231.845	428			20191017T081914	1368	123.844	948			20191018T205155	6728	96.075	2432
20191012T163114	2632	195.293	412			20191013T173825	788	232.936	452			20191017T081914	1400	124.119	928			20191018T205155	6956	96.075	2296
20191012T163114	2716	195.772	392			20191013T173826	816	234.081	432			20191017T081915	1320	124.119	928			20191018T205156	6640	96.212	2296
20191012T163115	2620	196.25	404			20191013T173826	772	235.209	432			20191017T081915	1344	124.42	916			20191018T205156	6968	96.212	2252
20191012T163115	2544	196.731	372			20191013T173827	784	236.272	472			20191017T081916	1364	124.604	932			20191018T205157	6848	96.212	2276
20191012T163116	2048	197.225	400			20191013T173827	776	237.248	444			20191017T081916	1292	124.604	960			20191018T205157	6848	96.453	2276
20191012T163116	1568	197.724	388			20191013T173828	824	238.159	428			20191017T081917	1316	124.973	960			20191018T205158	6932	96.453	2308
20191012T163117	1260	198.199	380			20191013T173828	812	239.074	456			20191017T081917	1428	125.141	872			20191018T205158	6692	96.453	2248
20191012T163117	884	198.632	420			20191013T173829	780	240.035	400			20191017T081918	1364	125.141	964			20191018T205159	6828	96.738	2248
20191012T163118	696	199.082	404			20191013T173829	844	241.028	424			20191017T081918	1376	125.538	964			20191018T205159	6792	96.738	2324
20191012T163118	664	199.598	396			20191013T173830	784	242.007	412			20191017T081919	1304	125.689	956			20191018T205200	6848	96.738	2276
20191012T163119	516	200.188	392			20191013T173830	760	242.932	440			20191017T081919	1324	125.689	920			20191018T205200	6896	97.113	2276
20191012T163119	424	200.822	380			20191013T173831	804	243.816	412			20191017T081920	1360	126.149	912			20191018T205201	6804	97.113	2248
20191012T163120	332	201.432	388			20191013T173831	784	244.704	452			20191017T081920	1344	126.2	892			20191018T205201	6888	97.113	2208
20191012T163120	276	201.992	384			20191013T173832	772	245.647	476			20191017T081921	1396	126.2	872			20191018T205202	6764	97.584	2208
20191012T163121	264	202.495	364			20191013T173832	848	246.633	460			20191017T081921	1448	126.668	844			20191018T205202	6796	97.584	2212
20191012T163121	220	202.916	384			20191013T173833	804	247.699	428			20191017T081922	1336	126.668	856			20191018T205203	6700	97.584	2336
20191012T163122	180	203.301	368			20191013T173833	748	248.787	420			20191017T081922	1448	126.766	836			20191018T205203	6856	98.108	2336
20191012T163122	176	203.848	372			20191013T173834	816	249.869	396			20191017T081923	1440	127.137	888			20191018T205204	6752	98.108	2312
20191012T163123	180	204.616	360			20191013T173834	836	250.89	416			20191017T081923	1364	127.137	828			20191018T205204	6780	98.108	2276
20191012T163123	540	205.594	352			20191013T173835	836	251.839	432			20191017T081924	1324	127.353	868			20191018T205205	6816	98.581	2276
20191012T163124	964	206.684	384			20191013T173835	820	252.754	440			20191017T081924	1296	127.616	1000			20191018T205205	6992	98.581	2200
20191012T163124	1084	207.77	364			20191013T173836	784	253.686	376			20191017T081925	1396	127.616	956			20191018T205206	6900	98.581	2224
20191012T163125	992	208.741	336			20191013T173836	804	254.645	420			20191017T081925	1272	127.883	940			20191018T205206	6936	98.924	2224
20191012T163125	1380	209.608	344			20191013T173837	764	255.582	404			20191017T081926	1348	128.106	928			20191018T205207	6740	98.924	2248
20191012T163126	2156	210.479	352			20191013T173837	788	256.498	436			20191017T081926	1348	128.106	980			20191018T205207	6864	98.924	2228
20191012T163126	2384	211.382	332			20191013T173838	752	257.426	392			20191017T081927	1376	128.353	968			20191018T205208	6840	99.17	2228
20191012T163127	2424	212.315	348			20191013T173838	816	258.384	384			20191017T081927	1324	128.58	896			20191018T205208	6772	99.17	2276
20191012T163127	2136	213.216	336			20191013T173839	756	259.395	468			20191017T081928	1336	128.58	824			20191018T205209	6792	99.17	2200
20191012T163128	1800	214.08	328			20191013T173839	792	260.455	440			20191017T081928	1388	128.746	824			20191018T205209	6868	99.378	2200
20191012T163128	1228	214.946	356			20191013T173840	752	261.554	412			20191017T081929	1392	129.052	876			20191018T205210	6912	99.378	2184
20191012T163129	880	215.851	380			20191013T173840	828	262.64	420			20191017T081929	1456	129.052	852			20191018T205210	6892	99.378	2260
20191012T163129	680	216.838	352			20191013T173841	780	263.652	424			20191017T081930	1344	129.084	872			20191018T205211	6756	99.672	2260
20191012T163130	456	217.89	312			20191013T173841	824	264.563	416			20191017T081930	1280	129.448	884			20191018T205211	6836	99.672	2268
20191012T163130	396	218.978	324			20191013T173842	828	265.409	412			20191017T081931	1336	129.537	876			20191018T205212	6844	99.672	2200
20191012T163131	292	220.037	324			20191013T173842	828	266.261	372			20191017T081931	1424	129.537	852			20191018T205212	6712	100.079	2200
20191012T163131	264	221.038	332			20191013T173843	804	267.164	364			20191017T081932	1356	129.894	856			20191018T205213	6852	100.079	2176
20191012T163132	236	221.988	360			20191013T173843	796	268.119	352			20191017T081932	1320	130.054	932			20191018T205213	6884	100.079	2100
20191012T163132	220	222.899	300			20191013T173844	768	269.12	368			20191017T081933	1372	130.054	972			20191018T205214	6820	100.534	2100
20191012T163133	208	223.812	332			20191013T173844	844	270.177	432			20191017T081933	1364	130.402	964			20191018T205214	6848	100.534	2180
20191012T163133	240	224.724	292			20191013T173845	808	271.285	416			20191017T081934	1364	130.612	864			20191018T205215	6848	100.534	2232
20191012T163134	780	225.629	344			20191013T173845	832	272.377	352			20191017T081934	1372	130.612	976			20191018T205215	6752	100.915	2232
20191012T163134	1484	226.546	320			20191013T173846	828	273.373	352			20191017T081935	1352	130.901	976			20191018T205216	6748	100.915	2132
20191012T163135	2104	227.515	332			20191013T173846	800	274.293	436			20191017T081935	1404	131.167	888			20191018T205216	6904	100.915	2116
20191012T163135	2344	228.52	348			20191013T173847	792	275.202	420			20191017T081936	1308	131.167	908			20191018T205217	6896	101.12	2116
20191012T163136	2492	229.553	308			20191013T173847	792	276.112	388			20191017T081936	1396	131.348	900			20191018T205217	6672	101.12	2200
20191012T163136	2568	230.613	324			20191013T173848	792	277.039	364			20191017T081937	1292	131.67	900			20191018T205218	6912	101.12	2152
20191012T163137	2112	231.696	312			20191013T173848	744	277.98	352			20191017T081937	1380	131.67	812			20191018T205218	6752	101.194	2152
20191012T163137	1680	232.755	312			20191013T173849	836	278.918	372			20191017T081938	1408	131.732	828			20191018T205219	6912	101.194	2116
20191012T163138	1336	233.769	340			20191013T173849	788	279.899	368			20191017T081938	1364	132.116	804			20191018T205219	6872	101.194	2112
20191012T163138	876	234.715	312			20191013T173850	756	280.94	368			20191017T081939	1308	132.145	896			20191018T205220	6800	101.208	2112
20191012T163139	568	235.61	312			20191013T173850	716	282.001	332			20191017T081939	1348	132.145	852			20191018T205220	6816	101.208	2108
20191012T163139	420	236.528	316			20191013T173851	820	283.025	348			20191017T081940	1408	132.556	888			20191018T205221	6736	101.208	2164
20191012T163140	444	237.515	320			20191013T173851	852	283.99	368			20191017T081940	1392	132.636	912			20191018T205221	6728	101.338	2164
20191012T163140	916	238.551	284			20191013T173852	796	284.939	380			20191017T081941	1412	132.636	940			20191018T205222	6800	101.338	2032
20191012T163141	1108	239.599	312			20191013T173852	820	285.903	412			20191017T081941	1400	133.065	908			20191018T205222	6796	101.338	2056
20191012T163141	1052	240.646	316			20191013T173853	804	286.89	396			20191017T081942	1308	133.132	872			20191018T205223	6904	101.69	2056
20191012T163142	908	241.677	312			20191013T173853	796	287.883	396			20191017T081942	1332	133.132	852			20191018T205223	6888	101.69	1992
20191012T163142	956	242.712	300			20191013T173854	800	288.885	364			20191017T081943	1416	133.592	844			20191018T205224	6832	101.69	2156
20191012T163143	1604	243.761	320			20191013T173854	764	289.885	440			20191017T081943	1376	133.592	800			20191018T205224	6972	102.267	2156
20191012T163143	2388	244.81	320			20191013T173855	740	290.849	340			20191017T081944	1356	133.651	792			20191018T205225	6824	102.267	2128
20191012T163144	3080	245.835	324			20191013T173855	796	291.758	444			20191017T081944	1356	134.012	824			20191018T205225	6768	102.267	2068
20191012T163144	3580	246.794	328			20191013T173856	804	292.66	384			20191017T081945	1372	134.012	860			20191018T205226	6888	102.944	2068
20191012T163145	3844	247.697	344			20191013T173856	792	293.598	396			20191017T081945	1384	134.266	872			20191018T205226	6784	102.944	2100
20191012T163145	3888	248.573	280			20191013T173857	768	294.585	292			20191017T081946	1360	134.419	948			20191018T205227	6840	102.944	2112
20191012T163146	3720	249.498	324			20191013T173857	776	295.599	388			20191017T081946	1360	134.419	852			20191018T205227	6868	103.546	2112
20191012T163146	3708	250.493	360			20191013T173858	760	296.612	328			20191017T081947	1436	134.846	848			20191018T205228	6868	103.546	2028
20191012T163147	3616	251.566	308			20191013T173858	728	297.616	364			20191017T081947	1372	134.852	812			20191018T205228	6732	103.546	2068
20191012T163147	3780	252.694	316			20191013T173859	812	298.631	368			20191017T081948	1368	134.852	864			20191018T205229	6836	103.801	2068
20191012T163148	3448	253.842	316			20191013T173859	784	299.645	348			20191017T081948	1408	135.346	896			20191018T205229	6976	103.801	2116
20191012T163148	3508	254.979	308			20191013T173900	796	300.641	336			20191017T081949	1392	135.346	848			20191018T205230	6776	103.801	2076
20191012T163149	3428	255.983	308			20191013T173900	788	301.597	340			20191017T081949	1332	135.349	844			20191018T205230	6868	103.782	2076
20191012T163149	3476	256.891	284			20191013T173901	812	302.538	364			20191017T081950	1328	135.762	844			20191018T205231	6872	103.782	2056
20191012T163150	3448	257.754	324			20191013T173901	812	303.465	364			20191017T081950	1256	135.899	856			20191018T205231	6764	103.782	2104
20191012T163150	3476	258.671	348			20191013T173902	756	304.37	368			20191017T081951	1252	135.899	812			20191018T205232	6740	103.555	2104
20191012T163151	3520	259.66	336			20191013T173902	796	305.278	380			20191017T081951	1336	136.099	836			20191018T205232	6812	103.555	2044
20191012T163151	3480	260.668	300			20191013T173903	780	306.234	328			20191017T081952	1384	136.454	820			20191018T205233	6684	103.555	2024
20191012T163152	3564	261.656	352			20191013T173903	816	307.263	332			20191017T081952	1296	136.528	816			20191018T205233	6848	103.248	2024
20191012T163152	3496	262.651	344			20191013T173904	804	308.346	356			20191017T081953	1352	136.528	832			20191018T205234	6852	103.248	2068
20191012T163153	3372	263.708	340			20191013T173904	808	309.436	376			20191017T081953	1336	136.865	840			20191018T205234	6740	103.248	1984
20191012T163153	3632	264.818	328			20191013T173905	812	310.491	388			20191017T081954	1276	137.208	908			20191018T205235	6908	103	1984
20191012T163154	3636	265.924	304			20191013T173905	772	311.507	376			20191017T081954	1304	137.208	884			20191018T205235	6740	103	2004
20191012T163154	3560	266.974	324			20191013T173906	792	312.472	392			20191017T081955	1304	137.402	872			20191018T205236	6764	103	2076
20191012T163155	3596	267.972	320			20191013T173906	792	313.39	368			20191017T081955	1344	137.857	864			20191018T205236	6872	102.893	2076
20191012T163155	3572	268.92	328			20191013T173907	808	314.288	384			20191017T081956	1384	137.857	876			20191018T205237	6872	102.893	1976
20191012T163156	3684	269.849	308			20191013T173907	828	315.179	368			20191017T081956	1348	137.96	892			20191018T205237	6844	102.893	1972
20191012T163156	3824	270.782	344			20191013T173908	752	316.073	304			20191017T081957	1364	138.393	956			20191018T205238	6772	102.93	1972
20191012T163157	3800	271.733	284			20191013T173908	820	316.974	352			20191017T081957	1348	138.393	840			20191018T205238	6876	102.93	1928
20191012T163157	3944	272.697	288			20191013T173909	756	317.882	332			20191017T081958	1388	138.476	836			20191018T205239	6852	102.93	1920
20191012T163158	4012	273.671	312			20191013T173909	836	318.845	320			20191017T081958	1340	138.789	856			20191018T205239	6816	102.96	1920
20191012T163158	4188	274.679	284			20191013T173910	864	319.9	348			20191017T081959	1372	138.789	916			20191018T205240	6872	102.96	1852
20191012T163159	4232	275.741	280			20191013T173910	776	320.996	368			20191017T081959	1400	138.912	912			20191018T205240	6776	102.96	1976
20191012T163159	4332	276.887	292			20191013T173911	748	322.08	384			20191017T082000	1372	139.06	856			20191018T205241	6864	102.906	1976
20191012T163200	4200	278.072	288			20191013T173911	752	323.132	328			20191017T082000	1352	139.06	856			20191018T205241	6808	102.906	1980
20191012T163200	4428	279.166	264			20191013T173912	768	324.171	336			20191017T082001	1372	139.298	868			20191018T205242	6632	102.906	1892
20191012T163201	4496	280.124	320			20191013T173912	764	325.195	352			20191017T082001	1352	139.298	836			20191018T205242	6800	102.793	1892
20191012T163201	4436	280.987	332			20191013T173913	796	326.176	328			20191017T082002	1332	139.308	820			20191018T205243	6984	102.793	1860
20191012T163202	4624	281.823	296			20191013T173913	724	327.085	352			20191017T082002	1308	139.623	868			20191018T205243	6996	102.793	1884
20191012T163202	4672	282.696	288			20191013T173914	824	327.925	292			20191017T082003	1348	139.623	820			20191018T205244	6816	102.741	1884
20191012T163203	4752	283.643	260			20191013T173914	776	328.77	344			20191017T082003	1360	139.752	828			20191018T205244	6792	102.741	1964
20191012T163203	4904	284.665	312			20191013T173915	776	329.656	328			20191017T082004	1464	140.069	832			20191018T205245	6868	102.741	1816
20191012T163204	4860	285.749	312			20191013T173915	740	330.626	344			20191017T082004	1368	140.069	788			20191018T205245	6828	102.885	1816
20191012T163204	4844	286.888	292			20191013T173916	812	331.649	336			20191017T082005	1424	140.283	784			20191018T205246	6844	102.885	1844
20191012T163205	4956	288.049	304			20191013T173916	824	332.695	356			20191017T082005	1412	140.632	840			20191018T205246	7060	102.885	1900
20191012T163205	4900	289.162	288			20191013T173917	772	333.741	340			20191017T082006	1372	140.632	824			20191018T205247	6796	103.199	1900
20191012T163206	4876	290.19	300			20191013T173917	748	334.785	348			20191017T082006	1376	140.864	852			20191018T205247	6884	103.199	1912
20191012T163206	5012	291.128	276			20191013T173918	796	335.828	332			20191017T082007	1340	141.27	820			20191018T205248	6808	103.199	1840
20191012T163207	4956	292.014	264			20191013T173918	800	336.835	344			20191017T082007	1380	141.27	808			20191018T205248	6952	103.555	1840
20191012T163207	5128	292.915	284			20191013T173919	800	337.78	328			20191017T082008	1388	141.422	784			20191018T205249	6884	103.555	1812
20191012T163208	5132	293.859	312			20191013T173919	788	338.709	312			20191017T082008	1344	141.904	804			20191018T205249	6912	103.555	1892
20191012T163208	5204	294.849	276			20191013T173920	784	339.637	292			20191017T082009	1384	141.929	808			20191018T205250	6852	103.761	1892
20191012T163209	5100	295.839	300			20191013T173920	788	340.566	288			20191017T082009	1352	141.929	824			20191018T205250	6824	103.761	1848
20191012T163209	5112	296.814	296			20191013T173921	792	341.491	304			20191017T082010	1336	142.327	824			20191018T205251	6892	103.761	1888
20191012T163210	5216	297.788	280			20191013T173921	796	342.428	304			20191017T082010	1360	142.548	824			20191018T205251	6872	103.716	1888
20191012T163210	5304	298.812	324			20191013T173922	780	343.4	336			20191017T082011	1348	142.548	812			20191018T205252	6768	103.716	1824
20191012T163211	5244	299.93	296			20191013T173922	792	344.394	308			20191017T082011	1428	142.702	796			20191018T205252	6824	103.716	1892
20191012T163211	5104	301.12	268			20191013T173923	812	345.409	360			20191017T082012	1332	143.032	780			20191018T205253	6740	103.483	1892
20191012T163212	5148	302.277	256			20191013T173923	804	346.469	372			20191017T082012	1380	143.085	820			20191018T205253	6968	103.483	1828
20191012T163212	5212	303.278	280			20191013T173924	772	347.488	300			20191017T082013	1408	143.085	840			20191018T205254	6816	103.483	1848
20191012T163213	5268	304.159	272			20191013T173924	824	348.469	332			20191017T082013	1372	143.365	872			20191018T205254	6932	103.21	1848
20191012T163213	5100	305.035	308			20191013T173925	772	349.417	300			20191017T082014	1380	143.554	900			20191018T205255	6844	103.21	1836
20191012T163214	5224	305.938	304			20191013T173925	800	350.368	300			20191017T082014	1324	143.554	784			20191018T205255	6872	103.21	1876
20191012T163214	5276	306.886	332			20191013T173926	768	351.362	292			20191017T082015	1376	143.785	752			20191018T205256	6940	103.011	1876
20191012T163215	5200	307.887	264			20191013T173926	808	352.362	332			20191017T082015	1336	143.995	776			20191018T205256	6716	103.011	1692
20191012T163215	5204	308.923	288			20191013T173927	788	353.349	356			20191017T082016	1376	143.995	764			20191018T205257	6844	103.011	1804
20191012T163216	5108	309.948	276			20191013T173927	776	354.315	384			20191017T082016	1332	144.368	772			20191018T205257	6928	102.946	1804
20191012T163216	5232	310.972	264			20191013T173928	792	355.275	360			20191017T082017	1380	144.446	788			20191018T205258	6852	102.946	1700
20191012T163217	5264	312.013	288			20191013T173928	792	356.21	320			20191017T082017	1332	144.446	776			20191018T205258	6932	102.946	1796
20191012T163217	5216	313.067	236			20191013T173929	816	357.14	408			20191017T082018	1360	144.947	812			20191018T205259	6840	102.998	1796
20191012T163218	5168	314.107	304			20191013T173929	768	358.075	412			20191017T082018	1364	144.947	844			20191018T205259	6836	102.998	1728
20191012T163218	5220	315.15	288			20191013T173930	784	359.026	376			20191017T082019	1336	145.061	852			20191018T205300	6780	102.998	1800
20191012T163219	5108	316.181	284			20191013T173930	760	359.992	436			20191017T082019	1368	145.543	804			20191018T205300	6828	103.108	1800
20191012T163219	5264	317.195	260			20191013T173931	816	360.976	388			20191017T082020	1432	145.543	772			20191018T205301	6856	103.108	1848
20191012T163220	5328	318.18	252			20191013T173931	800	362.01	408			20191017T082020	1356	145.754	796			20191018T205301	6784	103.108	1828
20191012T163220	5160	319.132	300			20191013T173932	752	363.07	324			20191017T082021	1328	146.21	792			20191018T205302	6836	103.229	1828
20191012T163221	5228	320.015	280			20191013T173932	740	364.143	348			20191017T082021	1332	146.21	820			20191018T205302	6800	103.229	1860
20191012T163221	5356	320.869	268			20191013T173933	776	365.196	376			20191017T082022	1420	146.336	784			20191018T205303	6900	103.229	1744
20191012T163222	5204	321.809	252			20191013T173933	832	366.205	328			20191017T082022	1336	146.77	808			20191018T205303	6864	103.287	1744
20191012T163222	5284	322.885	272			20191013T173934	828	367.147	332			20191017T082023	1352	146.78	804			20191018T205304	6776	103.287	1804
20191012T163223	5180	324.096	284			20191013T173934	752	368.038	372			20191017T082023	1432	146.78	804			20191018T205304	6728	103.287	1772
20191012T163223	5284	325.306	244			20191013T173935	812	368.902	372			20191017T082024	1412	147.111	844			20191018T205305	6912	103.227	1772
20191012T163224	5160	326.36	272			20191013T173935	816	369.741	312			20191017T082024	1356	147.111	808			20191018T205305	6856	103.227	1700
20191012T163224	5276	327.263	292			20191013T173936	804	370.628	308			20191017T082025	1320	147.164	792			20191018T205306	6816	103.227	1776
20191012T163225	5168	328.115	280			20191013T173936	816	371.615	316			20191017T082025	1400	147.285	764			20191018T205306	6844	103.008	1776
20191012T163225	5184	329.004	280			20191013T173937	816	372.673	328			20191017T082026	1408	147.285	796			20191018T205307	6868	103.008	1792
20191012T163226	5248	329.995	276			20191013T173937	788	373.732	348			20191017T082026	1340	147.47	844			20191018T205307	6888	103.008	1820
20191012T163226	5324	331.09	248			20191013T173938	824	374.782	320			20191017T082027	1400	147.47	796			20191018T205308	6948	102.72	1820
20191012T163227	5116	332.198	292			20191013T173938	816	375.833	304			20191017T082027	1332	147.563	788			20191018T205308	6844	102.72	1780
20191012T163227	5092	333.224	248			20191013T173939	768	376.866	360			20191017T082028	1368	147.833	816			20191018T205309	6772	102.72	1688
20191012T163228	5224	334.162	268			20191013T173939	764	377.867	360			20191017T082028	1336	147.833	820			20191018T205309	6900	102.664	1688
20191012T163228	5252	335.115	292			20191013T173940	820	378.832	296			20191017T082029	1304	148.003	856			20191018T205310	6652	102.664	1772
20191012T163229	5264	336.079	256			20191013T173940	748	379.776	316			20191017T082029	1304	148.389	820			20191018T205310	6900	102.664	1788
20191012T163229	5204	337.102	276			20191013T173941	796	380.715	268			20191017T082030	1360	148.389	840			20191018T205311	6900	102.833	1788
20191012T163230	5280	338.173	268			20191013T173941	816	381.633	288			20191017T082030	1296	148.481	800			20191018T205311	6860	102.833	1700
20191012T163230	5204	339.238	284			20191013T173942	800	382.528	360			20191017T082031	1372	148.979	816			20191018T205312	6816	102.833	1728
20191012T163231	5140	340.282	272			20191013T173942	792	383.408	320			20191017T082031	1376	149.076	796			20191018T205312	6820	103.097	1728
20191012T163231	5228	341.282	256			20191013T173943	788	384.355	316			20191017T082032	1324	149.076	856			20191018T205313	6888	103.097	1596
20191012T163232	5224	342.245	264			20191013T173943	804	385.393	284			20191017T082032	1424	149.462	864			20191018T205313	6668	103.097	1792
20191012T163232	5280	343.205	272			20191013T173944	764	386.486	332			20191017T082033	1348	149.794	844			20191018T205314	6796	103.297	1792
20191012T163233	5284	344.207	280			20191013T173944	804	387.528	336			20191017T082033	1412	149.794	816			20191018T205314	6952	103.297	1720
20191012T163233	5104	345.224	264			20191013T173945	820	388.501	276			20191017T082034	1340	149.926	796			20191018T205315	6776	103.297	1724
20191012T163234	5132	346.216	272			20191013T173945	756	389.464	332			20191017T082034	1300	150.344	788			20191018T205315	6828	103.355	1724
20191012T163234	5216	347.165	248			20191013T173946	784	390.449	316			20191017T082035	1344	150.456	840			20191018T205316	6816	103.355	1708
20191012T163235	5264	348.12	256			20191013T173946	768	391.449	284			20191017T082035	1404	150.456	848			20191018T205316	6992	103.355	1780
20191012T163235	5296	349.121	272			20191013T173947	820	392.422	312			20191017T082036	1296	150.699	876			20191018T205317	6856	103.338	1780
20191012T163236	5036	350.179	244			20191013T173947	768	393.352	308			20191017T082036	1392	151.017	856			20191018T205317	6840	103.338	1752
20191012T163236	5076	351.278	252			20191013T173948	812	394.262	280			20191017T082037	1356	151.026	848			20191018T205318	6836	103.338	1724
20191012T163237	5256	352.376	264			20191013T173948	816	395.174	324			20191017T082037	1352	151.026	804			20191018T205318	7004	103.365	1724
20191012T163237	5100	353.431	248			20191013T173949	816	396.098	324			20191017T082038	1328	151.397	820			20191018T205319	6720	103.365	1668
20191012T163238	5116	354.435	268			20191013T173949	792	397.052	312			20191017T082038	1352	151.488	820			20191018T205319	6836	103.365	1748
20191012T163238	5044	355.388	276			20191013T173950	756	398.034	308			20191017T082039	1288	151.488	792			20191018T205320	6852	103.462	1748
20191012T163239	5180	356.326	276			20191013T173950	828	399.034	316			20191017T082039	1324	151.873	776			20191018T205320	6840	103.462	1760
20191012T163239	5128	357.263	276			20191013T173951	708	400.047	360			20191017T082040	1300	151.873	796			20191018T205321	6852	103.462	1648
20191012T163240	5096	358.211	268			20191013T173951	796	401.034	296			20191017T082040	1356	151.929	792			20191018T205321	6812	103.551	1648
20191012T163240	5216	359.204	276			20191013T173952	804	401.985	296			20191017T082041	1444	152.281	752			20191018T205322	6836	103.551	1688
20191012T163241	5160	360.276	288			20191013T173952	768	402.888	308			20191017T082041	1360	152.281	760			20191018T205322	6908	103.551	1676
20191012T163241	5056	361.336	272			20191013T173953	780	403.819	324			20191017T082042	1316	152.604	772			20191018T205323	6944	103.606	1676
20191012T163242	5196	362.334	272			20191013T173953	828	404.818	304			20191017T082042	1356	152.765	776			20191018T205323	6860	103.606	1688
20191012T163242	5080	363.272	280			20191013T173954	768	405.847	320			20191017T082043	1328	152.765	808			20191018T205324	6816	103.606	1540
20191012T163243	5064	364.248	236			20191013T173954	812	406.86	300			20191017T082043	1360	153.329	812			20191018T205324	6912	103.678	1540
20191012T163243	5060	365.291	268			20191013T173955	848	407.823	288			20191017T082044	1384	153.329	780			20191018T205325	6736	103.678	1672
20191012T163244	5032	366.402	268			20191013T173955	788	408.73	312			20191017T082044	1364	153.365	772			20191018T205325	6824	103.678	1696
20191012T163244	5092	367.505	276			20191013T173956	776	409.625	320			20191017T082045	1388	153.927	748			20191018T205326	6744	103.817	1696
20191012T163245	5100	368.531	236			20191013T173956	804	410.542	360			20191017T082045	1396	153.927	768			20191018T205326	6760	103.817	1760
20191012T163245	5088	369.473	224			20191013T173957	812	411.479	328			20191017T082046	1396	154.102	756			20191018T205327	6840	103.817	1668
20191012T163246	4976	370.445	264			20191013T173957	848	412.418	288			20191017T082046	1304	154.511	712			20191018T205327	6768	104.05	1668
20191012T163246	5076	371.407	252			20191013T173958	740	413.35	308			20191017T082047	1344	154.511	736			20191018T205328	6808	104.05	1632
20191012T163247	5096	372.394	272			20191013T173958	804	414.283	304			20191017T082047	1336	154.717	744			20191018T205328	6840	104.05	1600
20191012T163247	5112	373.363	248			20191013T173959	748	415.272	312			20191017T082048	1352	154.982	764			20191018T205329	6832	104.257	1600
20191012T163248	5020	374.318	272			20191013T173959	764	416.333	332			20191017T082048	1352	154.982	760			20191018T205329	6784	104.257	1700
20191012T163248	5084	375.306	256			20191013T174000	760	417.402	316			20191017T082049	1316	155.148	784			20191018T205330	6964	104.257	1696
20191012T163249	5208	376.354	240			20191013T174000	832	418.415	312			20191017T082049	1300	155.305	760			20191018T205330	6800	104.374	1696
20191012T163249	5180	377.442	260			20191013T174001	784	419.378	320			20191017T082050	1252	155.305	784			20191018T205331	6960	104.374	1624
20191012T163250	5020	378.54	236			20191013T174001	736	420.316	336			20191017T082050	1292	155.4	756			20191018T205331	6760	104.374	1680
20191012T163250	5028	379.584	272			20191013T174002	800	421.241	308			20191017T082051	1360	155.553	756			20191018T205332	6916	104.49	1680
20191012T163251	5064	380.573	232			20191013T174002	784	422.155	284			20191017T082051	1368	155.553	772			20191018T205332	6956	104.49	1576
20191012T163251	5048	381.538	260			20191013T174003	780	423.063	332			20191017T082052	1296	155.629	764			20191018T205333	6792	104.49	1584
20191012T163252	5016	382.493	264			20191013T174003	820	423.996	292			20191017T082052	1312	155.829	792			20191018T205333	6932	104.779	1584
20191012T163252	5072	383.453	252			20191013T174004	796	424.954	288			20191017T082053	1352	155.829	720			20191018T205334	6780	104.779	1552
20191012T163253	5004	384.413	284			20191013T174004	808	425.922	344			20191017T082053	1360	155.983	724			20191018T205334	6924	104.779	1632
20191012T163253	5092	385.37	260			20191013T174005	784	426.87	320			20191017T082054	1372	156.216	744			20191018T205335	6792	105.269	1632
20191012T163254	5060	386.344	268			20191013T174005	816	427.799	312			20191017T082054	1348	156.216	772			20191018T205335	6924	105.269	1528
20191012T163254	5040	387.372	252			20191013T174006	820	428.747	288			20191017T082055	1356	156.469	800			20191018T205336	6940	105.269	1604
20191012T163255	4956	388.473	260			20191013T174006	796	429.76	320			20191017T082055	1336	156.778	768			20191018T205336	6820	105.861	1604
20191012T163255	5120	389.617	244			20191013T174007	844	430.821	308			20191017T082056	1376	156.778	792			20191018T205337	7020	105.861	1600
20191012T163256	5044	390.752	268			20191013T174007	800	431.869	268			20191017T082056	1376	157.003	784			20191018T205337	6884	105.861	1672
20191012T163256	5120	391.814	240			20191013T174008	836	432.852	316			20191017T082057	1356	157.509	752			20191018T205338	7032	106.377	1672
20191012T163257	4976	392.747	264			20191013T174008	792	433.77	320			20191017T082057	1344	157.513	708			20191018T205338	6900	106.377	1572
20191012T163257	4924	393.567	288			20191013T174009	812	434.662	316			20191017T082058	1448	157.513	704			20191018T205339	6888	106.377	1600
20191012T163258	5088	394.391	260			20191013T174009	768	435.575	308			20191017T082058	1352	157.943	732			20191018T205339	6916	106.713	1600
20191012T163258	5028	395.319	232			20191013T174010	820	436.499	352			20191017T082059	1408	158.324	768			20191018T205340	6836	106.713	1584
20191012T163259	4992	396.384	296			20191013T174010	788	437.438	328			20191017T082059	1364	158.324	784			20191018T205340	6912	106.713	1616
20191012T163259	4824	397.515	240			20191013T174011	768	438.4	300			20191017T082100	1416	158.325	784			20191018T205341	6852	106.893	1616
20191012T163300	4928	398.584	256			20191013T174011	800	439.395	300			20191017T082100	1368	158.692	784			20191018T205341	6832	106.893	1540
20191012T163300	4944	399.557	248			20191013T174012	804	440.415	312			20191017T082101	1308	159.054	764			20191018T205342	6744	106.893	1588
20191012T163301	5004	400.502	264			20191013T174012	832	441.398	272			20191017T082101	1308	159.054	720			20191018T205342	6880	107.125	1588
20191012T163301	4920	401.461	232			20191013T174013	800	442.299	332			20191017T082102	1420	159.14	736			20191018T205343	6812	107.125	1620
20191012T163302	4880	402.479	236			20191013T174013	812	443.172	304			20191017T082102	1368	159.579	776			20191018T205343	6928	107.125	1632
20191012T163302	4936	403.53	228			20191013T174014	816	444.095	320			20191017T082103	1356	159.579	744			20191018T205344	6920	107.546	1632
20191012T163303	5132	404.553	252			20191013T174014	840	445.105	368			20191017T082103	1312	159.712	740			20191018T205344	6928	107.546	1468
20191012T163303	4904	405.544	220			20191013T174015	792	446.182	356			20191017T082104	1412	159.969	800			20191018T205345	6908	107.546	1548
20191012T163304	4996	406.53	232			20191013T174015	772	447.282	336			20191017T082104	1440	159.969	740			20191018T205345	6876	108.127	1548
20191012T163304	4984	407.516	272			20191013T174016	804	448.33	368			20191017T082105	1340	160.313	856			20191018T205346	6848	108.127	1536
20191012T163305	5096	408.501	264			20191013T174016	788	449.294	344			20191017T082105	1328	160.313	764			20191018T205346	6804	108.127	1588
20191012T163305	5036	409.465	228			20191013T174017	748	450.181	324			20191017T082106	1388	160.386	760			20191018T205347	6776	108.742	1588
20191012T163306	4776	410.384	260			20191013T174017	784	451.029	344			20191017T082106	1436	160.676	740			20191018T205347	6808	108.742	1528
20191012T163306	4956	411.299	260			20191013T174018	824	451.846	340			20191017T082107	1384	160.676	768			20191018T205348	6868	108.742	1436
20191012T163307	4924	412.264	244			20191013T174018	784	452.674	332			20191017T082107	1376	161.055	792			20191018T205348	6868	109.047	1436
20191012T163307	4928	413.298	236			20191013T174019	808	453.575	364			20191017T082108	1348	161.055	776			20191018T205349	6768	109.047	1548
20191012T163308	4996	414.385	280			20191013T174019	788	454.573	364			20191017T082108	1356	161.104	760			20191018T205349	6896	109.047	1488
20191012T163308	4920	415.465	256			20191013T174020	752	455.651	376			20191017T082109	1320	161.483	836			20191018T205350	6912	109.167	1488
20191012T163309	4948	416.474	256			20191013T174020	848	456.755	388			20191017T082109	1380	161.483	740			20191018T205350	6592	109.167	1624
20191012T163309	4944	417.46	256			20191013T174021	804	457.819	472			20191017T082110	1404	161.778	752			20191018T205351	6828	109.167	1532
20191012T163310	4908	418.445	248			20191013T174021	788	458.837	428			20191017T082110	1384	161.99	716			20191018T205351	6864	109.243	1532
20191012T163310	5000	419.435	248			20191013T174022	784	459.822	476			20191017T082111	1412	161.99	752			20191018T205352	6868	109.243	1508
20191012T163311	4844	420.383	236			20191013T174022	848	460.779	464			20191017T082111	1368	162.336	740			20191018T205352	6884	109.243	1544
20191012T163311	5020	421.263	264			20191013T174023	796	461.692	436			20191017T082112	1372	162.561	760			20191018T205353	6816	109.304	1544
20191012T163312	4932	422.153	336			20191013T174023	808	462.557	388			20191017T082112	1292	162.561	748			20191018T205353	6628	109.304	1568
20191012T163312	5088	423.137	308			20191013T174024	800	463.392	364			20191017T082113	1284	162.738	744			20191018T205354	6740	109.304	1520
20191012T163313	4976	424.226	252			20191013T174024	800	464.231	372			20191017T082113	1312	163.04	748			20191018T205354	6892	109.498	1520
20191012T163313	4840	425.356	240			20191013T174025	752	465.118	364			20191017T082114	1384	163.141	740			20191018T205355	6972	109.498	1484
20191012T163314	4972	426.428	240			20191013T174025	848	466.111	388			20191017T082114	1356	163.141	752			20191018T205355	6940	109.498	1492
20191012T163314	5076	427.407	224			20191013T174026	780	467.202	364			20191017T082115	1392	163.349	760			20191018T205356	6948	109.882	1492
20191012T163315	4928	428.342	276			20191013T174026	752	468.349	392			20191017T082115	1344	163.67	744			20191018T205356	6920	109.882	1516
20191012T163315	4796	429.287	268			20191013T174027	776	469.458	576			20191017T082116	1384	163.67	744			20191018T205357	6748	109.882	1480
20191012T163316	4940	430.259	232			20191013T174027	784	470.478	628			20191017T082116	1348	163.731	752			20191018T205357	6828	110.395	1480
20191012T163316	5040	431.232	240			20191013T174028	836	471.416	580			20191017T082117	1372	164.133	792			20191018T205358	6984	110.395	1456
20191012T163317	5404	432.184	264			20191013T174029	788	472.313	564			20191017T082117	1440	164.133	772			20191018T205358	6848	110.395	1472
20191012T163317	5212	433.154	252			20191013T174029	792	473.168	508			20191017T082118	1392	164.175	752			20191018T205359	6996	110.93	1472
20191012T163318	5112	434.172	236			20191013T174029	760	473.999	408			20191017T082118	1380	164.553	748			20191018T205359	6928	110.93	1420
20191012T163318	5428	435.224	220			20191013T174030	776	474.854	336			20191017T082119	1392	164.553	728			20191018T205400	6892	110.93	1484
20191012T163319	5316	436.285	240			20191013T174030	828	475.762	312			20191017T082119	1380	164.645	712			20191018T205400	6828	111.483	1484
20191012T163319	5328	437.324	236			20191013T174031	852	476.74	292			20191017T082120	1324	164.959	732			20191018T205401	6984	111.483	1440
20191012T163320	4612	438.324	240			20191013T174031	1356	477.758	356			20191017T082120	1344	164.959	744			20191018T205401	6960	111.483	1396
20191012T163320	3488	439.264	224			20191013T174032	1652	478.76	328			20191017T082121	1352	165.094	760			20191018T205402	6876	112.065	1396
20191012T163321	2596	440.129	260			20191013T174032	1884	479.769	364			20191017T082121	1316	165.419	780			20191018T205402	6904	112.065	1516
20191012T163321	1912	440.964	260			20191013T174033	1952	480.821	320			20191017T082122	1336	165.419	820			20191018T205403	6856	112.065	1416
20191012T163322	1412	441.881	240			20191013T174033	1956	481.889	352			20191017T082122	1388	165.539	804			20191018T205403	6816	112.612	1416
20191012T163322	1284	442.949	256			20191013T174034	1964	482.938	300			20191017T082123	1368	165.933	684			20191018T205404	6924	112.612	1396
20191012T163323	1100	444.138	236			20191013T174034	1948	483.916	324			20191017T082123	1320	165.933	692			20191018T205404	6924	112.612	1436
20191012T163323	1012	445.351	236			20191013T174035	1912	484.829	316			20191017T082124	1368	165.971	704			20191018T205405	6856	113.067	1436
20191012T163324	960	446.464	200			20191013T174035	1792	485.729	300			20191017T082124	1348	166.39	716			20191018T205405	6868	113.067	1376
20191012T163324	928	447.386	232			20191013T174036	1752	486.624	328			20191017T082125	1344	166.493	712			20191018T205406	6976	113.067	1456
20191012T163325	968	448.163	220			20191013T174036	1840	487.521	304			20191017T082125	1304	166.493	672			20191018T205406	6932	113.433	1456
20191012T163325	1024	448.97	260			20191013T174037	1948	488.391	276			20191017T082126	1348	166.82	680			20191018T205407	7080	113.433	1372
20191012T163326	1000	449.897	320			20191013T174037	1892	489.254	284			20191017T082126	1332	167.094	728			20191018T205407	6896	113.433	1392
20191012T163326	1060	450.95	272			20191013T174038	1904	490.171	292			20191017T082127	1284	167.094	728			20191018T205408	6800	113.777	1392
20191012T163327	1080	452.043	296			20191013T174038	1932	491.104	320			20191017T082127	1420	167.332	736			20191018T205408	6892	113.777	1448
20191012T163327	1028	453.101	280			20191013T174039	1980	492.027	324			20191017T082128	1344	167.731	652			20191018T205409	6860	113.777	1468
20191012T163328	1056	454.098	280			20191013T174039	1948	492.927	252			20191017T082128	1288	167.731	740			20191018T205409	6872	114.159	1468
20191012T163328	1156	455.068	284			20191013T174040	1912	493.703	304			20191017T082129	1416	167.98	728			20191018T205410	6964	114.159	1364
20191012T163329	1096	456.052	240			20191013T174040	1956	494.293	288			20191017T082129	1384	168.37	732			20191018T205410	6936	114.159	1408
20191012T163329	1024	457.083	232			20191013T174041	1920	494.847	296			20191017T082130	1384	168.37	744			20191018T205411	6680	114.605	1408
20191012T163330	1060	458.114	244			20191013T174041	2076	495.322	284			20191017T082130	1372	168.683	748			20191018T205411	7008	114.605	1432
20191012T163330	1068	459.139	208			20191013T174042	2056	495.647	320			20191017T082131	1348	168.95	708			20191018T205412	6908	114.605	1384
20191012T163331	1032	460.077	244			20191013T174042	2092	495.85	304			20191017T082131	1388	168.95	732			20191018T205412	6744	115.077	1384
20191012T163331	1040	461.015	236			20191013T174043	2136	496.118	308			20191017T082132	1368	169.354	736			20191018T205413	6752	115.077	1440
20191012T163332	1064	461.991	224			20191013T174043	2240	496.392	296			20191017T082132	1400	169.434	692			20191018T205413	6772	115.077	1420
20191012T163332	1048	463.001	304			20191013T174044	2288	496.644	304			20191017T082133	1424	169.434	692			20191018T205414	6992	115.492	1420
20191012T163333	1080	463.998	236			20191013T174044	2172	496.925	284			20191017T082133	1376	169.783	788			20191018T205414	6940	115.492	1436
20191012T163333	1012	464.975	236			20191013T174045	2236	497.189	300			20191017T082134	1360	169.783	704			20191018T205415	6708	115.492	1428
20191012T163334	1016	465.946	248			20191013T174045	2236	497.438	296			20191017T082134	1328	169.908	684			20191018T205415	6920	115.827	1428
20191012T163334	1016	466.951	220			20191013T174046	2360	497.643	300			20191017T082135	1300	170.096	700			20191018T205416	6908	115.827	1360
20191012T163335	1000	467.984	240			20191013T174046	2192	497.809	328			20191017T082135	1328	170.096	676			20191018T205416	6884	115.827	1416
20191012T163335	1000	469.013	212			20191013T174047	2212	497.931	300			20191017T082136	1380	170.355	692			20191018T205417	6800	116.184	1416
20191012T163336	1036	469.97	232			20191013T174047	2168	497.87	336			20191017T082136	1392	170.425	676			20191018T205417	6924	116.184	1372
20191012T163336	1028	470.883	212			20191013T174048	2104	497.845	328			20191017T082137	1360	170.425	684			20191018T205418	6764	116.184	1360
20191012T163337	1036	471.836	224			20191013T174048	2240	497.939	280			20191017T082137	1360	170.777	652			20191018T205418	6904	116.644	1360
20191012T163337	968	472.883	244			20191013T174049	2296	497.964	316			20191017T082138	1372	170.793	708			20191018T205419	6880	116.644	1340
20191012T163338	940	473.988	232			20191013T174049	2248	497.997	264			20191017T082138	1380	170.793	696			20191018T205419	6848	116.644	1400
20191012T163338	960	475.073	224			20191013T174050	2296	498.016	272			20191017T082139	1376	171.189	724			20191018T205420	6852	117.247	1400
20191012T163339	960	476.063	236			20191013T174050	2424	498.091	312			20191017T082139	1296	171.197	764			20191018T205420	6920	117.247	1436
20191012T163339	960	476.976	232			20191013T174051	2316	498.214	284			20191017T082140	1348	171.197	732			20191018T205421	6748	117.247	1396
20191012T163340	972	477.909	220			20191013T174051	2384	498.411	260			20191017T082140	1316	171.56	728			20191018T205421	6872	117.991	1396
20191012T163340	944	478.891	236			20191013T174052	2356	498.627	276			20191017T082141	1284	171.625	740			20191018T205422	6816	117.991	1340
20191012T163341	948	479.895	284			20191013T174052	2444	498.769	320			20191017T082141	1364	171.625	696			20191018T205422	6904	117.991	1356
20191012T163341	964	480.848	240			20191013T174053	2412	498.889	304			20191017T082142	1324	171.891	712			20191018T205423	6824	118.824	1356
20191012T163342	976	481.756	248			20191013T174053	2444	499.004	300			20191017T082142	1448	172.085	712			20191018T205423	6880	118.824	1356
20191012T163342	956	482.724	224			20191013T174054	2496	499.143	300			20191017T082143	1284	172.085	776			20191018T205424	7012	118.824	1368
20191012T163343	928	483.793	232			20191013T174054	2416	499.316	316			20191017T082143	1340	172.194	776			20191018T205424	6748	119.623	1368
20191012T163343	968	484.953	208			20191013T174055	2620	499.504	336			20191017T082144	1360	172.516	780			20191018T205425	6912	119.623	1444
20191012T163344	896	486.038	244			20191013T174055	2436	499.725	328			20191017T082144	1268	172.613	744			20191018T205425	6908	119.623	1344
20191012T163344	912	486.972	236			20191013T174056	2620	500.006	340			20191017T082145	1372	172.613	712			20191018T205426	6904	120.221	1344
20191012T163345	932	487.832	212			20191013T174056	2492	500.353	296			20191017T082145	1440	172.886	700			20191018T205426	6900	120.221	1376
20191012T163345	900	488.694	240			20191013T174057	2528	500.588	324			20191017T082146	1408	173.265	668			20191018T205427	6680	120.221	1296
20191012T163346	868	489.614	236			20191013T174057	2552	500.608	292			20191017T082146	1300	173.265	720			20191018T205427	6904	120.499	1296
20191012T163346	972	490.578	256			20191013T174058	2516	500.635	340			20191017T082147	1328	173.348	720			20191018T205428	6900	120.499	1320
20191012T163347	1112	491.64	216			20191013T174058	2536	500.556	304			20191017T082147	1284	173.908	716			20191018T205428	6912	120.499	1256
20191012T163347	1300	492.784	240			20191013T174059	2552	500.437	308			20191017T082148	1384	173.999	740			20191018T205429	7040	120.506	1256
20191012T163348	1480	493.955	220			20191013T174059	2604	500.33	284			20191017T082148	1416	173.999	712			20191018T205429	6872	120.506	1344
20191012T163348	1588	495.082	180			20191013T174100	2536	500.252	300			20191017T082149	1352	174.584	732			20191018T205430	6936	120.506	1316
20191012T163349	1888	496.095	244			20191013T174100	2608	500.23	304			20191017T082149	1388	174.746	740			20191018T205430	6844	120.475	1316
20191012T163349	1996	496.952	224			20191013T174101	2568	500.265	264			20191017T082150	1392	174.746	720			20191018T205431	6732	120.475	1284
20191012T163350	2172	497.741	212			20191013T174101	2580	500.335	324			20191017T082150	1388	175.305	692			20191018T205431	6756	120.475	1304
20191012T163350	2192	498.582	220			20191013T174102	2524	500.399	400			20191017T082151	1356	175.414	700			20191018T205432	6968	120.701	1304
20191012T163351	2424	499.505	224			20191013T174102	2556	500.452	404			20191017T082151	1360	175.414	656			20191018T205432	6792	120.701	1296
20191012T163351	2492	500.507	192			20191013T174103	2676	500.481	460			20191017T082152	1372	175.971	680			20191018T205433	6760	120.701	1380
20191012T163352	2588	501.529	200			20191013T174103	2476	500.482	432			20191017T082152	1360	175.983	736			20191018T205433	6996	121.229	1380
20191012T163352	2664	502.566	236			20191013T174104	2628	500.471	388			20191017T082153	1320	175.983	716			20191018T205434	6992	121.229	1348
20191012T163353	2788	503.617	220			20191013T174104	2692	500.461	312			20191017T082153	1368	176.488	648			20191018T205434	6812	121.229	1292
20191012T163353	2784	504.71	196			20191013T174105	2528	500.67	308			20191017T082154	1344	176.488	732			20191018T205435	6712	121.987	1292
20191012T163354	2904	505.857	196			20191013T174105	2680	501.019	328			20191017T082154	1364	176.518	724			20191018T205435	6828	121.987	1376
20191012T163354	2840	507.005	228			20191013T174106	2584	501.333	312			20191017T082155	1348	176.934	704			20191018T205436	7004	121.987	1348
20191012T163355	3068	508.049	216			20191013T174106	2552	501.717	328			20191017T082155	1372	176.934	632			20191018T205436	6780	122.759	1348
20191012T163355	3100	508.96	264			20191013T174107	2616	502.155	316			20191017T082156	1324	176.949	648			20191018T205437	6952	122.759	1304
20191012T163356	3016	509.792	208			20191013T174107	2600	502.61	316			20191017T082156	1320	177.318	700			20191018T205437	6828	122.759	1308
20191012T163356	3176	510.627	220			20191013T174108	2692	503.077	280			20191017T082157	1340	177.318	664			20191018T205438	6880	123.37	1308
20191012T163357	3212	511.497	220			20191013T174108	2688	503.509	324			20191017T082157	1344	177.32	632			20191018T205438	6936	123.37	1336
20191012T163357	3140	512.421	228			20191013T174109	2688	503.896	280			20191017T082158	1384	177.602	696			20191018T205439	6756	123.37	1360
20191012T163358	3396	513.422	228			20191013T174109	2648	504.304	288			20191017T082158	1304	177.602	640			20191018T205439	6908	123.815	1360
20191012T163358	3392	514.507	224			20191013T174110	2616	504.849	328			20191017T082159	1280	177.665	644			20191018T205440	6936	123.815	1280
20191012T163359	3428	515.592	208			20191013T174110	2568	505.56	304			20191017T082159	1340	177.856	680			20191018T205440	6820	123.815	1320
20191012T163359	3396	516.602	200			20191013T174111	2692	506.343	296			20191017T082200	1264	177.856	684			20191018T205441	6708	124.159	1320
20191012T163400	3464	517.521	248			20191013T174111	2500	507.125	296			20191017T082200	1408	178.026	692			20191018T205441	6732	124.159	1288
20191012T163400	3548	518.455	244			20191013T174112	2680	507.947	248			20191017T082201	1328	178.174	692			20191018T205442	6820	124.159	1336
20191012T163401	3588	519.493	276			20191013T174112	2680	508.794	296			20191017T082201	1364	178.174	640			20191018T205442	6860	124.478	1336
20191012T163401	3448	520.632	240			20191013T174113	2636	509.671	272			20191017T082202	1392	178.465	632			20191018T205443	6764	124.478	1332
20191012T163402	3540	521.817	208			20191013T174113	2740	510.536	284			20191017T082202	1284	178.609	672			20191018T205443	6888	124.478	1380
20191012T163402	3664	522.932	252			20191013T174114	2656	511.396	284			20191017T082203	1380	178.609	632			20191018T205444	6984	124.86	1380
20191012T163403	3628	523.92	216			20191013T174114	2604	512.337	304			20191017T082203	1388	178.998	628			20191018T205444	6924	124.86	1268
20191012T163403	3560	524.814	212			20191013T174115	2628	513.325	292			20191017T082204	1356	179.14	656			20191018T205445	6812	124.86	1364
20191012T163404	3200	525.651	232			20191013T174115	2680	514.312	352			20191017T082204	1396	179.14	676			20191018T205445	6928	125.359	1364
20191012T163404	2524	526.485	208			20191013T174116	2652	515.256	284			20191017T082205	1340	179.557	668			20191018T205446	6892	125.359	1308
20191012T163405	2180	527.333	240			20191013T174116	2720	516.14	292			20191017T082205	1336	179.675	656			20191018T205446	7036	125.359	1332
20191012T163405	1960	528.208	256			20191013T174117	2648	516.999	272			20191017T082206	1352	179.675	652			20191018T205447	6840	125.956	1332
20191012T163406	1860	529.168	248			20191013T174117	2616	517.851	296			20191017T082206	1428	180.066	696			20191018T205447	6884	125.956	1292
20191012T163406	1632	530.203	256			20191013T174118	2616	518.727	292			20191017T082207	1356	180.159	744			20191018T205448	6804	125.956	1288
20191012T163407	1812	531.309	224			20191013T174118	2660	519.633	280			20191017T082207	1360	180.159	744			20191018T205448	6932	126.635	1288
20191012T163407	1980	532.463	220			20191013T174119	2648	520.562	276			20191017T082208	1340	180.486	720			20191018T205449	6904	126.635	1324
20191012T163408	2760	533.629	180			20191013T174119	2680	521.48	300			20191017T082208	1316	180.618	704			20191018T205449	6844	126.635	1320
20191012T163408	3480	534.768	232			20191013T174120	2648	522.38	288			20191017T082209	1416	180.618	720			20191018T205450	6892	127.324	1320
20191012T163409	3728	535.833	196			20191013T174120	2640	523.294	300			20191017T082209	1412	180.871	716			20191018T205450	6776	127.324	1276
20191012T163409	4052	536.778	324			20191013T174121	2616	524.231	292			20191017T082210	1388	181.13	692			20191018T205451	6932	127.324	1232
20191012T163410	3960	537.632	224			20191013T174121	2548	525.202	264			20191017T082210	1384	181.13	704			20191018T205451	6992	127.946	1232
20191012T163410	3984	538.484	240			20191013T174122	2604	526.203	268			20191017T082211	1400	181.302	712			20191018T205452	6968	127.946	1252
20191012T163411	4112	539.401	228			20191013T174122	2700	527.189	300			20191017T082211	1344	181.743	724			20191018T205452	6992	127.946	1168
20191012T163411	4168	540.349	212			20191013T174123	2660	528.137	272			20191017T082212	1392	181.743	640			20191018T205453	6852	128.398	1168
20191012T163412	4176	541.307	196			20191013T174123	2672	529.034	280			20191017T082212	1420	181.78	616			20191018T205453	6772	128.398	1200
20191012T163412	4632	542.263	212			20191013T174124	2676	529.918	272			20191017T082213	1380	182.242	636			20191018T205454	7012	128.398	1224
20191012T163413	5256	543.22	232			20191013T174124	2624	530.821	316			20191017T082213	1304	182.423	708			20191018T205454	6908	128.658	1224
20191012T163413	7216	544.236	216			20191013T174125	2660	531.736	252			20191017T082214	1328	182.423	716			20191018T205455	6740	128.658	1184
20191012T163414	10292	545.332	192			20191013T174125	2636	532.618	248			20191017T082214	1320	182.668	744			20191018T205455	6852	128.658	1220
20191012T163414	12864	546.448	208			20191013T174126	2640	533.518	244			20191017T082215	1428	183.083	732			20191018T205456	6980	128.865	1220
20191012T163415	16048	547.503	188			20191013T174126	2588	534.388	280			20191017T082215	1312	183.113	704			20191018T205456	6748	128.865	1192
20191012T163415	18472	548.496	244			20191013T174127	2664	535.27	292			20191017T082216	1364	183.113	676			20191018T205457	6832	128.865	1212
20191012T163416	20640	549.475	224			20191013T174127	2708	536.18	272			20191017T082216	1312	183.55	664			20191018T205457	6752	129.183	1212
20191012T163416	21540	550.457	204			20191013T174128	2496	537.112	308			20191017T082217	1332	183.798	684			20191018T205458	6972	129.183	1284
20191012T163417	22072	551.427	204			20191013T174128	2580	538.071	260			20191017T082217	1408	183.798	704			20191018T205458	6820	129.183	1260
20191012T163417	22332	552.365	250			20191013T174129	2628	539.035	316			20191017T082218	1352	184.122	692			20191018T205459	6708	129.658	1260
20191012T163418	22796	553.282	376			20191013T174129	2744	540.015	260			20191017T082218	1388	184.446	620			20191018T205459	6760	129.658	1244
20191012T163418	23224	554.213	228			20191013T174130	2656	540.999	292			20191017T082219	1312	184.446	716			20191018T205500	6904	129.658	1220
20191012T163419	22940	555.234	204			20191013T174130	2560	541.998	292			20191017T082219	1336	184.754	740			20191018T205500	6820	130.186	1220
20191012T163419	23484	556.334	220			20191013T174131	2660	542.947	320			20191017T082220	1376	185.007	712			20191018T205501	6764	130.186	1180
20191012T163420	23236	557.432	236			20191013T174132	2680	543.803	296			20191017T082220	1356	185.007	632			20191018T205501	6928	130.186	1236
20191012T163420	23836	558.481	236			20191013T174133	2704	544.588	316			20191017T082221	1376	185.367	600			20191018T205502	6864	130.697	1236
20191012T163421	24136	559.437	208			20191013T174133	2608	545.374	292			20191017T082221	1356	185.423	688			20191018T205502	6876	130.697	1212
20191012T163421	23772	560.299	236			20191013T174133	2736	546.224	348			20191017T082222	1392	185.423	668			20191018T205503	6888	130.697	1248
20191012T163422	23984	561.128	304			20191013T174134	2776	547.137	456			20191017T082222	1376	185.657	672			20191018T205503	6856	131.163	1248
20191012T163422	23960	562.02	280			20191013T174134	2752	548.098	496			20191017T082223	1372	185.657	612			20191018T205504	7016	131.163	1236
20191012T163423	24300	563.05	260			20191013T174135	2648	549.093	444			20191017T082223	1368	185.807	632			20191018T205504	7016	131.163	1304
20191012T163423	23840	564.191	236			20191013T174135	2688	550.129	428			20191017T082224	1320	185.807	588			20191018T205505	6800	131.624	1304
20191012T163424	24072	565.374	216			20191013T174136	2680	551.177	420			20191017T082224	1368	185.881	620			20191018T205505	6916	131.624	1232
20191012T163424	24168	566.481	184			20191013T174136	2644	552.177	392			20191017T082225	1320	186.019	656			20191018T205506	6812	131.624	1252
20191012T163425	24652	567.447	232			20191013T174137	2688	553.09	372			20191017T082225	1344	186.019	648			20191018T205506	6648	132.13	1252
20191012T163425	25268	568.335	188			20191013T174137	2688	553.912	388			20191017T082226	1388	186.321	636			20191018T205507	6880	132.13	1268
20191012T163426	24960	569.213	220			20191013T174138	2620	554.734	392			20191017T082226	1372	186.397	644			20191018T205507	6744	132.13	1292
20191012T163426	25956	570.127	200			20191013T174138	2672	555.595	408			20191017T082227	1320	186.397	640			20191018T205508	6904	132.656	1292
20191012T163427	25904	571.092	184			20191013T174139	3364	556.499	424			20191017T082227	1308	186.75	620			20191018T205508	6788	132.656	1216
20191012T163427	27156	572.085	212			20191013T174139	5988	557.392	432			20191017T082228	1324	186.93	664			20191018T205509	6812	132.656	1256
20191012T163428	27384	573.116	212			20191013T174140	8828	558.268	376			20191017T082228	1388	186.93	632			20191018T205509	6996	133.128	1256
20191012T163428	27140	574.169	204			20191013T174140	13904	559.163	348			20191017T082229	1444	187.239	668			20191018T205510	6768	133.128	1240
20191012T163429	27784	575.209	208			20191013T174141	18820	560.132	304			20191017T082229	1400	187.568	676			20191018T205510	6852	133.128	1268
20191012T163429	27608	576.206	228			20191013T174141	23352	561.158	280			20191017T082230	1344	187.568	672			20191018T205511	6904	133.552	1268
20191012T163430	28632	577.16	196			20191013T174142	25492	562.188	292			20191017T082230	1432	187.797	648			20191018T205511	6892	133.552	1256
20191012T163430	28588	578.129	196			20191013T174142	26464	563.169	260			20191017T082231	1424	188.227	652			20191018T205512	6788	133.552	1272
20191012T163431	28820	579.129	212			20191013T174143	26260	564.064	324			20191017T082231	1324	188.227	616			20191018T205512	7120	134.031	1272
20191012T163431	29384	580.161	220			20191013T174143	25836	564.895	240			20191017T082232	1404	188.36	636			20191018T205513	6724	134.031	1332
20191012T163432	29500	581.2	200			20191013T174144	26296	565.737	320			20191017T082232	1296	188.833	672			20191018T205513	7060	134.031	1308
20191012T163432	30084	582.24	196			20191013T174144	25308	566.622	244			20191017T082233	1328	188.833	668			20191018T205514	6844	134.615	1308
20191012T163433	29544	583.262	192			20191013T174145	25200	567.576	248			20191017T082233	1332	188.841	660			20191018T205514	6844	134.615	1220
20191012T163433	30332	584.238	188			20191013T174145	24992	568.564	256			20191017T082234	1368	189.212	664			20191018T205515	6828	134.615	1188
20191012T163434	30916	585.131	208			20191013T174146	23620	569.526	256			20191017T082234	1336	189.403	696			20191018T205515	6844	135.243	1188
20191012T163434	31668	585.999	192			20191013T174146	21772	570.443	280			20191017T082235	1376	189.403	656			20191018T205516	6736	135.243	1220
20191012T163435	31576	586.911	200			20191013T174147	19444	571.319	296			20191017T082235	1388	189.462	652			20191018T205516	6820	135.243	1204
20191012T163435	31000	587.899	188			20191013T174147	18224	572.182	272			20191017T082236	1384	189.63	664			20191018T205517	6964	135.797	1204
20191012T163436	31512	588.958	204			20191013T174148	17096	573.053	204			20191017T082236	1372	189.801	656			20191018T205517	6916	135.797	1300
20191012T163436	31392	590.05	208			20191013T174148	16376	573.944	312			20191017T082237	1420	189.926	632			20191018T205518	6784	135.797	1200
20191012T163437	32236	591.086	208			20191013T174149	16180	574.855	244			20191017T082237	1320	189.926	604			20191018T205518	6708	136.241	1200
20191012T163437	32056	592.094	188			20191013T174149	15412	575.783	288			20191017T082238	1260	190.122	592			20191018T205519	6836	136.241	1248
20191012T163438	31476	593.092	188			20191013T174150	16016	576.758	296			20191017T082238	1320	190.38	668			20191018T205519	6800	136.241	1236
20191012T163438	32072	594.122	176			20191013T174150	15040	577.764	256			20191017T082239	1440	190.38	612			20191018T205520	7012	136.638	1236
20191012T163439	32076	595.173	196			20191013T174151	15904	578.797	264			20191017T082239	1380	190.692	620			20191018T205520	6944	136.638	1240
20191012T163439	32236	596.199	200			20191013T174151	15256	579.787	248			20191017T082240	1384	190.814	644			20191018T205521	6772	136.638	1224
20191012T163440	31644	597.119	188			20191013T174152	15556	580.701	264			20191017T082240	1376	190.814	628			20191018T205521	6860	137.054	1224
20191012T163440	32844	597.996	228			20191013T174152	15804	581.524	252			20191017T082241	1344	191.3	640			20191018T205522	6860	137.054	1264
20191012T163441	32332	598.887	172			20191013T174153	15792	582.298	280			20191017T082241	1428	191.3	660			20191018T205522	6856	137.054	1316
20191012T163441	33180	599.83	200			20191013T174153	16204	582.913	284			20191017T082242	1380	191.462	652			20191018T205523	6844	137.538	1316
20191012T163442	32928	600.853	288			20191013T174154	15800	583.499	260			20191017T082242	1336	191.873	620			20191018T205523	6800	137.538	1276
20191012T163442	32588	601.945	208			20191013T174154	16032	584.196	256			20191017T082243	1324	191.873	704			20191018T205524	6908	137.538	1288
20191012T163443	33068	603.039	220			20191013T174155	15812	584.928	244			20191017T082243	1360	192.288	732			20191018T205524	6812	138.067	1288
20191012T163443	33256	604.067	196			20191013T174155	15664	585.651	228			20191017T082244	1336	192.49	728			20191018T205525	7116	138.067	1204
20191012T163444	33492	605.018	188			20191013T174156	15376	586.323	232			20191017T082244	1344	192.49	648			20191018T205525	6936	138.067	1244
20191012T163444	33340	605.935	200			20191013T174156	15444	586.954	244			20191017T082245	1384	193.061	632			20191018T205526	6800	138.539	1244
20191012T163445	32876	606.88	164			20191013T174157	15660	587.616	288			20191017T082245	1412	193.068	636			20191018T205526	6988	138.539	1300
20191012T163445	33708	607.86	196			20191013T174157	15300	588.301	248			20191017T082246	1296	193.068	648			20191018T205527	6888	138.539	1204
20191012T163446	33176	608.872	192			20191013T174158	15928	588.949	296			20191017T082246	1368	193.556	632			20191018T205527	6816	138.864	1204
20191012T163446	33680	609.906	200			20191013T174158	15232	589.535	264			20191017T082247	1344	193.556	660			20191018T205528	6856	138.864	1328
20191012T163447	32328	610.969	208			20191013T174159	15228	590.076	232			20191017T082247	1400	193.753	660			20191018T205528	6856	138.864	1280
20191012T163447	33760	612.029	228			20191013T174159	15676	590.587	240			20191017T082248	1384	193.975	620			20191018T205529	6844	139.082	1280
20191012T163448	33336	613.063	196			20191013T174200	15116	591.024	260			20191017T082248	1320	193.975	640			20191018T205529	6872	139.082	1292
20191012T163448	34356	614.036	200			20191013T174200	15592	591.444	264			20191017T082249	1372	194.341	648			20191018T205530	6892	139.082	1228
20191012T163449	34272	614.947	172			20191013T174201	15404	591.855	240			20191017T082249	1360	194.382	632			20191018T205530	6912	139.384	1228
20191012T163449	33884	615.838	192			20191013T174201	15224	592.352	240			20191017T082250	1384	194.382	676			20191018T205531	6876	139.384	1192
20191012T163450	34156	616.777	168			20191013T174202	15124	592.92	240			20191017T082250	1332	194.798	660			20191018T205531	6812	139.384	1256
20191012T163450	33944	617.792	188			20191013T174202	14808	593.472	264			20191017T082251	1364	194.824	672			20191018T205532	6836	139.902	1256
20191012T163451	34120	618.82	232			20191013T174203	14628	593.948	220			20191017T082251	1380	194.824	668			20191018T205532	6876	139.902	1268
20191012T163451	33568	619.814	208			20191013T174203	14188	594.392	228			20191017T082252	1384	195.148	672			20191018T205533	6944	139.902	1176
20191012T163452	33520	620.767	184			20191013T174204	14608	594.856	216			20191017T082252	1380	195.297	636			20191018T205533	6864	140.574	1176
20191012T163452	34316	621.711	216			20191013T174204	14040	595.282	236			20191017T082253	1304	195.297	656			20191018T205534	6804	140.574	1176
20191012T163453	33940	622.7	196			20191013T174205	14448	595.637	260			20191017T082253	1344	195.464	664			20191018T205534	6912	140.574	1232
20191012T163453	34320	623.779	216			20191013T174205	14092	595.953	244			20191017T082254	1376	195.758	608			20191018T205535	6704	141.211	1232
20191012T163454	33168	624.91	196			20191013T174206	14440	596.27	188			20191017T082254	1436	195.758	688			20191018T205535	6748	141.211	1208
20191012T163454	34644	625.98	184			20191013T174206	14652	596.632	268			20191017T082255	1364	195.785	672			20191018T205536	6868	141.211	1240
20191012T163455	34732	626.98	176			20191013T174207	14212	597.062	292			20191017T082255	1356	196.147	672			20191018T205536	6892	141.727	1240
20191012T163455	34856	627.948	196			20191013T174207	14716	597.529	224			20191017T082256	1328	196.154	632			20191018T205537	6912	141.727	1236
20191012T163456	35236	628.912	172			20191013T174208	14248	598.013	240			20191017T082256	1352	196.154	660			20191018T205537	6692	141.727	1248
20191012T163456	34088	629.865	184			20191013T174208	14236	598.504	296			20191017T082257	1380	196.525	576			20191018T205538	6816	142.209	1248
20191012T163457	34548	630.772	204			20191013T174209	14392	598.99	296			20191017T082257	1444	196.525	632			20191018T205538	6752	142.209	1208
20191012T163457	34552	631.645	196			20191013T174209	14148	599.432	296			20191017T082258	1348	196.53	652			20191018T205539	6892	142.209	1184
20191012T163458	34752	632.542	204			20191013T174210	14148	599.787	316			20191017T082258	1332	196.913	632			20191018T205539	6796	142.747	1184
20191012T163458	34124	633.536	200			20191013T174210	13816	600.029	292			20191017T082259	1336	196.915	608			20191018T205540	6820	142.747	1192
20191012T163459	34288	634.632	188			20191013T174211	14228	600.263	256			20191017T082259	1428	196.915	612			20191018T205540	6792	142.747	1272
20191012T163459	35048	635.777	184			20191013T174211	14040	600.379	284			20191017T082300	1308	197.251	620			20191018T205541	6648	143.323	1272
20191012T163500	34548	636.875	216			20191013T174212	14412	600.216	232			20191017T082300	1360	197.374	644			20191018T205541	6904	143.323	1168
20191012T163500	35088	637.858	224			20191013T174212	14380	600.192	236			20191017T082301	1332	197.374	624			20191018T205542	6888	143.323	1224
20191012T163501	34232	638.744	196			20191013T174213	14296	600.329	224			20191017T082301	1340	197.537	604			20191018T205542	6968	143.864	1224
20191012T163501	35592	639.64	180			20191013T174213	14684	600.457	184			20191017T082302	1324	197.836	644			20191018T205543	6724	143.864	1236
20191012T163502	35540	640.588	216			20191013T174214	14316	600.57	216			20191017T082302	1360	197.932	680			20191018T205543	6808	143.864	1184
20191012T163502	35556	641.591	180			20191013T174214	14880	600.625	272			20191017T082303	1380	197.932	692			20191018T205544	6944	144.328	1184
20191012T163503	35516	642.637	164			20191013T174215	14780	600.628	264			20191017T082303	1404	198.228	672			20191018T205544	6924	144.328	1224
20191012T163503	35096	643.728	192			20191013T174215	14768	600.575	252			20191017T082304	1328	198.592	696			20191018T205545	6884	144.328	1188
20191012T163504	36064	644.83	200			20191013T174216	15020					20191017T082304	1336	198.592	684			20191018T205545	6936	144.72	1188
20191012T163504	35232	645.871	176			20191013T174216	14412					20191017T082305	1336	198.81	684			20191018T205546	6848	144.72	1212
20191012T163505	35256	646.767	168			20191013T174217	14424					20191017T082305	1360	199.298	660			20191018T205546	6900	144.72	1128
20191012T163505	34556	647.592	156			20191013T174217	14276					20191017T082306	1356	199.298	636			20191018T205547	6764	145.072	1128
20191012T163506	34944	648.456	192			20191013T174218	14684					20191017T082306	1352	199.579	628			20191018T205547	6812	145.072	1180
20191012T163506	35592	649.42	172			20191013T174218	13976					20191017T082307	1344	199.982	664			20191018T205548	6872	145.072	1188
20191012T163507	35020	650.499	176			20191013T174219	14780					20191017T082307	1352	199.982	672			20191018T205548	6728	145.428	1188
20191012T163507	35668	651.622	236			20191013T174219	14748					20191017T082308	1300	200.444	696			20191018T205549	6896	145.428	1176
20191012T163508	34712	652.696	184			20191013T174220	14628					20191017T082308	1304	200.589	640			20191018T205549	7016	145.428	1192
20191012T163508	35652	653.66	200			20191013T174220	14876					20191017T082309	1408	200.589	648			20191018T205550	6928	145.755	1192
20191012T163511	21772	654.592	184			20191013T174221	14324					20191017T082309	1420	201.09	664			20191018T205550	6928	145.755	1208
20191012T163511	26476	655.511	180			20191013T174221	14480					20191017T082310	1368	201.09	672			20191018T205551	6944	145.755	1276
20191012T163512	28672	656.475	176			20191013T174222	14504					20191017T082310	1292	201.302	664			20191018T205551	6768	146.125	1276
20191012T163512	31276	657.531	204			20191013T174222	14816					20191017T082311	1364	201.547	656			20191018T205552	7012	146.125	1144
20191012T163513	33016	658.646	172			20191013T174223	14756					20191017T082311	1392	201.547	628			20191018T205552	6908	146.125	1176
20191012T163513	31844	659.751	168			20191013T174223	14656					20191017T082312	1344	201.99	640			20191018T205553	7032	146.618	1176
20191012T163514	32216	660.787	156			20191013T174224	14544					20191017T082312	1348	201.99	632			20191018T205553	6892	146.618	1184
20191012T163514	25480	661.718	172			20191013T174224	14092					20191017T082313	1412	202.055	624			20191018T205554	7032	146.618	1212
20191012T163515	16404	662.532	172			20191013T174225	14344					20191017T082313	1328	202.434	636			20191018T205554	6888	147.266	1212
20191012T163515	10052	663.33	200			20191013T174225	13884					20191017T082314	1336	202.434	616			20191018T205555	6720	147.266	1240
20191012T163516	5668	664.2	192			20191013T174226	14512					20191017T082314	1364	202.668	608			20191018T205555	6920	147.266	1240
20191012T163516	3604	665.186	188			20191013T174226	14496					20191017T082315	1316	202.864	596			20191018T205556	7004	148.018	1240
20191012T163517	3460	666.274	184			20191013T174227	14540					20191017T082315	1352	202.864	648			20191018T205556	6972	148.018	1168
20191012T163517	2776	667.399	180			20191013T174227	15128					20191017T082316	1368	203.152	644			20191018T205557	6676	148.018	1192
20191012T163518	2660	668.492	192			20191013T174228	14552					20191017T082316	1380	203.274	628			20191018T205557	6796	148.722	1192
20191012T163518	2944	669.545	188			20191013T174228	14740					20191017T082317	1416	203.274	604			20191018T205558	6880	148.722	1164
20191012T163519	2812	670.602	172			20191013T174229	14816					20191017T082317	1344	203.502	616			20191018T205558	6896	148.722	1164
20191012T163519	2860	671.673	156			20191013T174229	14756					20191017T082318	1400	203.64	604			20191018T205559	6820	149.251	1164
20191012T163520	3428	672.723	184			20191013T174230	14600					20191017T082318	1332	203.64	656			20191018T205559	6944	149.251	1176
20191012T163520	2672	673.718	152			20191013T174230	13724					20191017T082319	1368	203.796	660			20191018T205600	6764	149.251	1204
20191012T163521	2436	674.639	188			20191013T174231	13420					20191017T082319	1328	203.985	636			20191018T205600	6892	149.607	1204
20191012T163521	2496	675.499	184			20191013T174231	12732					20191017T082320	1384	203.985	652			20191018T205601	6824	149.607	1168
20191012T163522	2116	676.309	196			20191013T174232	12952					20191017T082320	1352	204.14	632			20191018T205601	6956	149.607	1160
20191012T163522	2044	677.121	196			20191013T174232	12576					20191017T082321	1368	204.32	572			20191018T205602	6784	149.83	1160
20191012T163523	2424	677.981	168			20191013T174234	14392					20191017T082321	1380	204.32	624			20191018T205602	7032	149.83	1148
20191012T163523	1988	678.957	172			20191013T174234	14676					20191017T082322	1340	204.539	636			20191018T205603	6908	149.83	1156
20191012T163524	2428	680.072	160			20191013T174234	15376					20191017T082322	1356	204.681	596			20191018T205603	6792	150.047	1156
20191012T163524	2676	681.282	184			20191013T174235	15164					20191017T082323	1376	204.681	564			20191018T205604	6832	150.047	1192
20191012T163525	2192	682.472	168			20191013T174235	16256					20191017T082323	1324	204.94	568			20191018T205604	6812	150.047	1100
20191012T163525	2472	683.564	168			20191013T174236	16552					20191017T082324	1432	205.132	624			20191018T205605	6908	150.358	1100
20191012T163526	2772	684.585	168			20191013T174236	16900					20191017T082324	1340	205.132	644			20191018T205605	6856	150.358	1180
20191012T163526	2228	685.578	164			20191013T174237	16564					20191017T082325	1400	205.382	648			20191018T205606	6796	150.358	1116
20191012T163527	2380	686.577	152			20191013T174237	16144					20191017T082325	1400	205.721	628			20191018T205606	7000	150.762	1116
20191012T163527	2248	687.546	184			20191013T174238	15560					20191017T082326	1392	205.721	640			20191018T205607	6884	150.762	1176
20191012T163528	1904	688.457	180			20191013T174238	14416					20191017T082326	1340	206.087	648			20191018T205607	7004	150.762	1204
20191012T163528	2548	689.292	160			20191013T174239	14216					20191017T082327	1320	206.443	600			20191018T205608	6852	151.271	1204
20191012T163529	2424	690.117	184			20191013T174239	13344					20191017T082327	1336	206.443	600			20191018T205608	6844	151.271	1204
20191012T163529	2076	691.009	180			20191013T174240	13864					20191017T082328	1384	207.105	592			20191018T205609	6912	151.271	1196
20191012T163530	2780	691.997	168			20191013T174240	14680					20191017T082328	1364	207.196	620			20191018T205609	6792	151.877	1196
20191012T163530	2668	693.085	184			20191013T174241	14880					20191017T082329	1412	207.196	676			20191018T205610	6880	151.877	1196
20191012T163531	2316	694.227	184			20191013T174241	12100					20191017T082329	1336	207.844	812			20191018T205610	6916	151.877	1136
20191012T163531	2612	695.366	168			20191013T174242	8272					20191017T082330	1356	207.844	844			20191018T205611	7012	152.558	1136
20191012T163532	2408	696.451	176			20191013T174242	4836					20191017T082330	1372	208.325	844			20191018T205611	6804	152.558	1160
20191012T163532	2020	697.429	180			20191013T174243	2960					20191017T082331	1400	208.361	776			20191018T205612	6780	152.558	1164
20191012T163533	2256	698.325	188			20191013T174243	1496					20191017T082331	1324	208.361	688			20191018T205612	6804	153.275	1164
20191012T163533	1952	699.212	160			20191013T174244	1008					20191017T082332	1372	208.843	656			20191018T205613	6832	153.275	1144
20191012T163534	1872	700.172	172			20191013T174244	1012					20191017T082332	1328	208.843	668			20191018T205613	6764	153.275	1168
20191012T163534	2376	701.228	176			20191013T174245	1020					20191017T082333	1336	209.363	616			20191018T205614	6904	153.968	1168
20191012T163535	2308	702.288	188			20191013T174245	1004					20191017T082333	1328	209.363	680			20191018T205614	6880	153.968	1188
20191012T163535	2296	703.262	164			20191013T174246	1020					20191017T082334	1368	209.627	696			20191018T205615	6964	153.968	1140
20191012T163536	3180	704.162	192			20191013T174246	968					20191017T082334	1384	209.943	664			20191018T205615	6796	154.529	1140
20191012T163536	2700	705.082	172			20191013T174247	1024					20191017T082335	1352	209.943	664			20191018T205616	6764	154.529	1184
20191012T163537	2760	706.064	184			20191013T174247	1024					20191017T082335	1336	210.557	696			20191018T205616	7088	154.529	1104
20191012T163537	2896	707.106	168			20191013T174248	972					20191017T082336	1380	210.557	636			20191018T205617	6868	154.937	1104
20191012T163538	2368	708.148	172			20191013T174248	984					20191017T082336	1268	210.941	628			20191018T205617	6852	154.937	1188
20191012T163538	2088	709.165	168			20191013T174249	1020					20191017T082337	1316	211.108	620			20191018T205618	6896	154.937	1124
20191012T163539	2044	710.187	160			20191013T174249	1044					20191017T082337	1356	211.108	600			20191018T205618	6884	155.257	1124
20191012T163539	1736	711.233	160			20191013T174250	960					20191017T082338	1324	211.535	660			20191018T205619	6948	155.257	1136
20191012T163540	1868	712.283	180			20191013T174250	1012					20191017T082338	1352	211.535	632			20191018T205619	6792	155.257	1180
20191012T163540	2152	713.288	160			20191013T174251	1108					20191017T082339	1332	211.837	664			20191018T205620	7008	155.568	1180
20191012T163541	1992	714.211	160			20191013T174251	976					20191017T082339	1300	211.837	636			20191018T205620	6960	155.568	1192
20191012T163541	2452	715.069	160			20191013T174252	1020					20191017T082340	1360	212.056	632			20191018T205621	7000	155.568	1188
20191012T163542	3172	715.943	160			20191013T174252	996					20191017T082340	1336	212.056	644			20191018T205621	6968	155.894	1188
20191012T163542	2524	716.898	172			20191013T174253	1056					20191017T082342	1336	212.241	628			20191018T205622	6932	155.894	1176
20191012T163543	2796	717.942	176			20191013T174253	1052					20191017T082342	1248	212.248	620			20191018T205622	6912	155.894	1172
20191012T163543	2984	719.041	180			20191013T174254	1016					20191017T082342	1340	212.248	620			20191018T205623	6780	156.22	1172
20191012T163544	2348	720.165	184			20191013T174254	1040					20191017T082342	1368	212.485	576			20191018T205623	6844	156.22	1152
20191012T163544	2360	721.264	196			20191013T174255	1004					20191017T082343	1384	212.485	644			20191018T205624	6796	156.22	1136
20191012T163545	2196	722.273	168			20191013T174255	984					20191017T082343	1384	212.846	612			20191018T205624	7052	156.572	1136
20191012T163545	1856	723.168	180			20191013T174256	1116					20191017T082344	1400	212.846	620			20191018T205625	6876	156.572	1096
20191012T163546	1884	724.037	184			20191013T174256	1060					20191017T082344	1296	213.367	576			20191018T205625	6824	156.572	1148
20191012T163546	1976	724.936	216			20191013T174257	1076					20191017T082345	1404	213.367	568			20191018T205626	6920	156.968	1148
20191012T163547	1728	725.898	164			20191013T174257	1072					20191017T082345	1348	213.476	576			20191018T205626	6904	156.968	1120
20191012T163547	2432	726.915	168			20191013T174258	1096					20191017T082346	1364	214.035	624			20191018T205627	6780	156.968	1136
20191012T163548	2744	727.938	168			20191013T174258	1096					20191017T082346	1324	214.035	572			20191018T205627	6968	157.44	1136
20191012T163548	2364	728.945	168			20191013T174259	1056					20191017T082347	1328	214.594	592			20191018T205628	6764	157.44	1164
20191012T163549	3204	729.955	188			20191013T174259	1060					20191017T082347	1360	214.766	664			20191018T205628	6988	157.44	1112
20191012T163549	2776	730.987	172			20191013T174300	1072					20191017T082348	1344	214.766	644			20191018T205629	6928	158.012	1112
20191012T163550	2264	732.032	176			20191013T174300	1168					20191017T082348	1340	215.484	632			20191018T205629	6940	158.012	1136
20191012T163550	2440	733.091	164			20191013T174301	1104					20191017T082349	1436	215.484	656			20191018T205630	6996	158.012	1112
20191012T163551	2016	734.148	156			20191013T174301	1128					20191017T082349	1280	215.588	628			20191018T205630	7004	158.646	1112
20191012T163551	1868	735.155	164			20191013T174302	1120					20191017T082350	1328	216.164	612			20191018T205631	6888	158.646	1200
20191012T163552	2128	736.09	168			20191013T174302	1052					20191017T082350	1316	216.164	620			20191018T205631	6952	158.646	1172
20191012T163552	1892	736.943	156			20191013T174303	1092					20191017T082351	1340	216.457	624			20191018T205632	6972	159.299	1172
20191012T163553	1940	737.787	160			20191013T174303	1092					20191017T082351	1336	216.799	616			20191018T205632	6816	159.299	1132
20191012T163553	2472	738.677	184			20191013T174304	1128					20191017T082352	1376	216.799	672			20191018T205633	6900	159.299	1120
20191012T163554	2360	739.639	192			20191013T174304	1136					20191017T082352	1344	217.2	676			20191018T205633	6964	159.911	1120
20191012T163554	2272	740.664	172			20191013T174305	1068					20191017T082353	1340	217.433	640			20191018T205634	6880	159.911	1148
20191012T163555	2716	741.704	164			20191013T174305	1116					20191017T082353	1408	217.433	628			20191018T205634	6680	159.911	1112
20191012T163555	2240	742.731	176			20191013T174306	1196					20191017T082354	1380	217.833	612			20191018T205635	6904	160.493	1112
20191012T163556	2232	743.722	152			20191013T174306	1168					20191017T082354	1380	218.071	632			20191018T205635	6920	160.493	1128
20191012T163556	2236	744.72	164			20191013T174307	1144					20191017T082355	1344	218.071	572			20191018T205636	6876	160.493	1184
20191012T163557	2016	745.776	192			20191013T174307	1200					20191017T082355	1372	218.425	576			20191018T205636	6868	161.029	1184
20191012T163557	2124	746.879	176			20191013T174308	1168					20191017T082356	1340	218.652	580			20191018T205637	6832	161.029	1116
20191012T163558	2400	747.952	188			20191013T174308	1168					20191017T082356	1316	218.652	600			20191018T205637	6916	161.029	1052
20191012T163558	1900	748.894	160			20191013T174309	1184					20191017T082357	1352	219.071	628			20191018T205638	6812	161.507	1052
20191012T163559	2468	749.704	160			20191013T174309	1116					20191017T082357	1384	219.137	632			20191018T205638	6852	161.507	1108
20191012T163559	2532	750.493	172			20191013T174310	1160					20191017T082358	1352	219.137	620			20191018T205639	6920	161.507	1144
20191012T163600	2152	751.389	172			20191013T174310	1200					20191017T082358	1332	219.479	624			20191018T205639	6924	161.885	1144
20191012T163600	2484	752.388	164			20191013T174311	1164					20191017T082359	1340	219.479	640			20191018T205640	6756	161.885	1112
20191012T163601	2756	753.441	176			20191013T174311	1184					20191017T082359	1328	219.684	664			20191018T205640	6788	161.885	1172
20191012T163601	2184	754.445	156			20191013T174312	1216					20191017T082400	1384	219.684	684			20191018T205641	6760	162.154	1172
20191012T163602	2324	755.383	172			20191013T174312	1164					20191017T082400	1364	219.819	672			20191018T205641	6888	162.154	1152
20191012T163602	2092	756.335	156			20191013T174313	1184					20191017T082401	1388	219.823	600			20191018T205642	6884	162.154	1172
20191012T163603	1864	757.345	180			20191013T174313	1184					20191017T082401	1344	219.823	632			20191018T205642	6856	162.441	1172
20191012T163603	2348	758.411	148			20191013T174314	1192					20191017T082402	1440	220.012	580			20191018T205643	6860	162.441	1104
20191012T163604	2364	759.483	172			20191013T174314	1188					20191017T082402	1364	220.012	612			20191018T205643	6740	162.441	1188
20191012T163604	1908	760.52	172			20191013T174315	1212					20191017T082403	1376	220.325	636			20191018T205644	6792	162.87	1188
20191012T163605	2840	761.528	180			20191013T174315	1160					20191017T082403	1388	220.325	612			20191018T205644	6740	162.87	1152
20191012T163605	2820	762.521	180			20191013T174316	1240					20191017T082404	1404	220.643	612			20191018T205645	6940	162.87	1160
20191012T163606	2484	763.495	168			20191013T174316	1172					20191017T082404	1380	220.793	644			20191018T205645	6860	163.429	1160
20191012T163606	2892	764.398	176			20191013T174317	1232					20191017T082405	1320	220.793	652			20191018T205646	7036	163.429	1132
20191012T163607	2740	765.256	156			20191013T174317	1200					20191017T082405	1400	221.378	568			20191018T205646	7072	163.429	1244
20191012T163607	2264	766.158	192			20191013T174318	1228					20191017T082406	1384	221.378	592			20191018T205647	6728	164.008	1244
20191012T163608	2308	767.135	168			20191013T174318	1232					20191017T082406	1376	221.575	596			20191018T205647	6840	164.008	1116
20191012T163608	1932	768.157	140			20191013T174319	1184					20191017T082407	1400	222.045	628			20191018T205648	7132	164.008	1144
20191012T163609	1784	769.172	168			20191013T174319	1256					20191017T082407	1356	222.045	600			20191018T205648	6972	164.489	1144
20191012T163609	2452	770.138	184			20191013T174320	1324					20191017T082408	1488	222.702	592			20191018T205649	7032	164.489	1208
20191012T163610	2140	771.056	180			20191013T174320	1172					20191017T082408	1356	222.737	576			20191018T205649	6696	164.489	1156
20191012T163610	2384	771.96	176			20191013T174321	1268					20191017T082409	1384	222.737	652			20191018T205650	6888	164.842	1156
20191012T163611	3324	772.898	164			20191013T174321	1212					20191017T082409	1372	223.403	632			20191018T205650	7040	164.842	1152
20191012T163613	1560	773.916	176			20191013T174322	1228					20191017T082410	1304	223.403	616			20191018T205651	6940	164.842	1096
20191012T163613	1688	775.005	164			20191013T174322	1308					20191017T082410	1384	224.011	628			20191018T205651	6908	165.193	1096
20191012T163614	1808	776.139	188			20191013T174323	1228					20191017T082411	1368	224.019	636			20191018T205652	6824	165.193	1064
20191012T163614	2528	777.249	180			20191013T174323	1232					20191017T082411	1372	224.019	584			20191018T205652	6860	165.193	1088
20191012T163615	2648	778.283	156			20191013T174324	1200					20191017T082412	1388	224.629	532			20191018T205653	7008	165.664	1088
20191012T163615	2028	779.23	152			20191013T174324	1256					20191017T082412	1292	224.629	548			20191018T205653	6916	165.664	1120
20191012T163616	2060	780.134	164			20191013T174325	1240					20191017T082413	1360	225.25	548			20191018T205654	6936	165.664	1132
20191012T163616	2564	781.033	192			20191013T174325	1328					20191017T082413	1368	225.25	612			20191018T205654	6592	166.309	1132
20191012T163617	2176	781.933	168			20191013T174326	1272					20191017T082414	1412	225.388	608			20191018T205655	6928	166.309	1076
20191012T163617	2044	782.825	164			20191013T174326	1192					20191017T082414	1340	225.813	600			20191018T205655	6988	166.309	1048
20191012T163618	2208	783.715	168			20191013T174327	1228					20191017T082415	1308	225.813	592			20191018T205656	6904	167.05	1048
20191012T163618	2376	784.598	192			20191013T174327	1232					20191017T082415	1352	226.325	620			20191018T205656	6976	167.05	1092
20191012T163619	2236	785.56	168			20191013T174328	1248					20191017T082416	1300	226.325	556			20191018T205657	6780	167.05	1076
20191012T163619	2124	786.58	140			20191013T174328	1212					20191017T082416	1328	226.784	564			20191018T205657	6984	167.723	1076
20191012T163620	2172	787.638	172			20191013T174329	1304					20191017T082417	1368	226.796	620			20191018T205658	7032	167.723	1096
20191012T163620	2116	788.689	156			20191013T174329	1232					20191017T082417	1444	226.796	592			20191018T205658	6968	167.723	1032
20191012T163621	2112	789.728	164			20191013T174330	1280					20191017T082418	1328	227.209	616			20191018T205659	6936	168.205	1032
20191012T163621	2068	790.789	172			20191013T174330	1232					20191017T082418	1356	227.209	576			20191018T205659	6828	168.205	1068
20191012T163622	2108	791.871	160			20191013T174331	1316					20191017T082419	1336	227.559	592			20191018T205700	6776	168.205	1060
20191012T163622	2092	792.929	148			20191013T174331	1328					20191017T082419	1356	227.559	580			20191018T205700	6976	168.523	1060
20191012T163623	2104	793.909	176			20191013T174332	1268					20191017T082420	1348	227.831	652			20191018T205701	6976	168.523	1092
20191012T163623	2080	794.822	140			20191013T174332	1252					20191017T082420	1448	227.831	604			20191018T205701	6812	168.523	1136
20191012T163624	1988	795.702	168			20191013T174333	1248					20191017T082421	1416	228.108	600			20191018T205702	6888	168.77	1136
20191012T163624	2020	796.581	176			20191013T174333	1272					20191017T082421	1340	228.108	628			20191018T205702	6700	168.77	1012
20191012T163625	1968	797.477	144			20191013T174334	1300					20191017T082422	1304	228.142	624			20191018T205703	6864	168.77	1052
20191012T163625	1924	798.38	180			20191013T174336	1248					20191017T082422	1348	228.472	564			20191018T205703	6696	169.01	1052
20191012T163626	1948	799.287	188			20191013T174336	1260					20191017T082423	1360	228.472	584			20191018T205704	6936	169.01	1064
20191012T163626	1876	800.244	180			20191013T174336	1340					20191017T082423	1364	228.942	540			20191018T205704	6940	169.01	1080
20191012T163627	1816	801.3	152			20191013T174337	1336					20191017T082424	1364	228.942	600			20191018T205705	6860	169.304	1080
20191012T163627	1900	802.434	164			20191013T174337	1348					20191017T082424	1356	229.368	604			20191018T205705	6888	169.304	1060
20191012T163628	1852	803.572	164			20191013T174338	1320					20191017T082425	1336	229.462	612			20191018T205706	6848	169.304	1048
20191012T163628	1916	804.589	168			20191013T174338	1368					20191017T082425	1368	229.462	584			20191018T205706	6704	169.709	1048
20191012T163629	1836	805.476	164			20191013T174339	1408					20191017T082426	1356	230.029	624			20191018T205707	7032	169.709	1048
20191012T163629	1820	806.342	156			20191013T174339	1448					20191017T082426	1276	230.029	572			20191018T205707	6948	169.709	1048
20191012T163630	1808	807.279	160			20191013T174340	1664					20191017T082427	1340	230.352	556			20191018T205708	6896	170.261	1048
20191012T163630	1748	808.271	164			20191013T174340	1852					20191017T082427	1360	230.644	564			20191018T205708	6856	170.261	1052
20191012T163631	1776	809.224	152			20191013T174341	2004					20191017T082428	1352	230.644	552			20191018T205709	6964	170.261	1076
20191012T163631	1768	810.041	156			20191013T174341	2188					20191017T082428	1368	231.11	556			20191018T205709	6860	170.954	1076
20191012T163632	1788	810.695	156			20191013T174342	2348					20191017T082429	1408	231.286	580			20191018T205710	6888	170.954	1076
20191012T163632	1708	811.296	152			20191013T174342	2448					20191017T082429	1344	231.286	576			20191018T205710	6908	170.954	1072
20191012T163633	1616	811.904	140			20191013T174343	2604					20191017T082430	1332	231.698	584			20191018T205711	6800	171.766	1072
20191012T163633	1700	812.573	152			20191013T174343	2824					20191017T082430	1352	231.887	568			20191018T205711	6876	171.766	1092
20191012T163634	1720	813.313	164			20191013T174344	2904					20191017T082431	1372	231.887	524			20191018T205712	7008	171.766	1044
20191012T163634	1600	814.102	148			20191013T174344	3012					20191017T082431	1368	232.261	508			20191018T205712	7004	172.633	1044
20191012T163635	1636	814.892	140			20191013T174345	3176					20191017T082432	1308	232.457	556			20191018T205713	6956	172.633	1132
20191012T163635	1528	815.632	148			20191013T174345	3272					20191017T082432	1356	232.457	548			20191018T205713	6916	172.633	1104
20191012T163636	1580	816.316	160			20191013T174346	3320					20191017T082433	1364	232.956	548			20191018T205714	6760	173.318	1104
20191012T163636	1620	816.998	168			20191013T174346	3412					20191017T082433	1392	233.05	560			20191018T205714	6956	173.318	1060
20191012T163637	1648	817.733	172			20191013T174347	3536					20191017T082434	1320	233.05	516			20191018T205715	6688	173.318	1032
20191012T163637	1588	818.522	160			20191013T174347	3632					20191017T082434	1416	233.651	588			20191018T205715	6884	173.597	1032
20191012T163638	1612	819.302	144			20191013T174348	3672					20191017T082435	1324	233.651	552			20191018T205716	6908	173.597	1092
20191012T163638	1568	819.979	148			20191013T174348	3712					20191017T082435	1332	233.788	560			20191018T205716	6944	173.597	1060
20191012T163639	1556	820.555	156			20191013T174349	3872					20191017T082436	1352	234.139	572			20191018T205717	6920	173.567	1060
20191012T163639	1608	821.1	152			20191013T174349	3852					20191017T082436	1348	234.139	556			20191018T205717	7100	173.567	1100
20191012T163640	1540	821.701	160			20191013T174350	3940					20191017T082437	1352	234.471	556			20191018T205718	6816	173.567	1096
20191012T163640	1536	822.372	148			20191013T174350	3860					20191017T082437	1368	234.471	556			20191018T205718	6880	173.537	1096
20191012T163641	1528	823.093	176			20191013T174351	4108					20191017T082438	1356	234.666	568			20191018T205719	6952	173.537	1080
20191012T163641	1636	823.812	168			20191013T174351	4012					20191017T082438	1344	234.758	552			20191018T205719	6972	173.537	1128
20191012T163642	1496	824.495	156			20191013T174352	4160					20191017T082439	1360	234.758	588			20191018T205720	6848	173.813	1128
20191012T163642	1568	825.158	172			20191013T174352	4140					20191017T082439	1376	235.116	572			20191018T205720	6756	173.813	1132
20191012T163643	1532	825.861	156			20191013T174353	4096					20191017T082440	1328	235.116	584			20191018T205721	6864	173.813	1060
20191012T163643	1456	826.599	180			20191013T174353	4260					20191017T082440	1380	235.524	600			20191018T205721	6916	174.385	1060
20191012T163644	1492	827.343	148			20191013T174354	4264					20191017T082441	1408	235.558	588			20191018T205722	6968	174.385	1132
20191012T163644	1492	828.069	176			20191013T174354	4364					20191017T082441	1404	235.558	600			20191018T205722	6992	174.385	1060
20191012T163645	1556	828.784	144			20191013T174355	4316					20191017T082442	1312	236.071	604			20191018T205723	6964	175.089	1060
20191012T163645	1556	829.493	164			20191013T174355	4324					20191017T082442	1380	236.071	604			20191018T205723	6956	175.089	1112
20191012T163646	1516	830.187	164			20191013T174356	4432					20191017T082443	1316	236.375	596			20191018T205724	6968	175.089	1124
20191012T163646	1468	830.887	144			20191013T174356	4504					20191017T082443	1316	236.613	564			20191018T205724	7076	175.754	1124
20191012T163647	1440	831.589	148			20191013T174357	4488					20191017T082444	1392	236.613	612			20191018T205725	6940	175.754	1120
20191012T163647	1512	832.282	152			20191013T174357	4536					20191017T082444	1364	237.154	560			20191018T205725	6952	175.754	1064
20191012T163648	1504	832.904	168			20191013T174358	4656					20191017T082445	1360	237.154	556			20191018T205726	6956	176.367	1064
20191012T163648	1576	833.44	148			20191013T174358	4608					20191017T082445	1356	237.26	520			20191018T205726	7032	176.367	1096
20191012T163649	1520	833.931	168			20191013T174359	4676					20191017T082446	1392	237.691	576			20191018T205727	6824	176.367	1084
20191012T163649	1504	834.492	132			20191013T174359	4756					20191017T082446	1392	237.691	524			20191018T205727	6832	176.951	1084
20191012T163650	1544	835.174	152			20191013T174400	4748					20191017T082447	1368	238.222	568			20191018T205728	6880	176.951	1008
20191012T163650	1480	835.967	172			20191013T174400	4664					20191017T082447	1328	238.222	564			20191018T205728	6840	176.951	1000
20191012T163651	1524	836.831	164			20191013T174401	4792					20191017T082448	1360	238.226	600			20191018T205729	6924	177.493	1000
20191012T163651	1572	837.706	164			20191013T174401	4848					20191017T082448	1388	238.754	556			20191018T205729	7008	177.493	1032
20191012T163652	1496	838.553	156			20191013T174402	4840					20191017T082449	1320	238.754	584			20191018T205730	6764	177.493	1028
20191012T163652	1516	839.346	144			20191013T174402	4888					20191017T082449	1300	239.262	584			20191018T205730	6940	178.003	1028
20191012T163653	1512	840.076	196			20191013T174403	4812					20191017T082450	1332	239.262	596			20191018T205731	6976	178.003	1000
20191012T163653	1488	840.744	156			20191013T174403	4828					20191017T082450	1380	239.341	572			20191018T205731	6888	178.003	972
20191012T163654	1572	841.322	172			20191013T174404	4996					20191017T082451	1376	239.732	568			20191018T205732	6956	178.503	972
20191012T163654	1416	841.811	160			20191013T174404	4932					20191017T082451	1408	239.732	584			20191018T205732	6996	178.503	976
20191012T163655	1528	842.272	164			20191013T174405	4964					20191017T082452	1352	240.216	556			20191018T205733	6952	178.503	1036
20191012T163655	1488	842.81	144			20191013T174405	5084					20191017T082452	1328	240.216	568			20191018T205733	6808	179.02	1036
20191012T163656	1448	843.438	144			20191013T174406	5012					20191017T082453	1384	240.703	564			20191018T205734	6700	179.02	1024
20191012T163656	1536	844.164	144			20191013T174406	4896					20191017T082453	1340	240.751	588			20191018T205734	6944	179.02	948
20191012T163657	1500	844.949	160			20191013T174407	5004					20191017T082454	1372	240.751	568			20191018T205735	7008	179.544	948
20191012T163657	1548	845.762	172			20191013T174407	4980					20191017T082454	1388	241.301	596			20191018T205735	6852	179.544	1056
20191012T163658	1516	846.595	160			20191013T174408	5028					20191017T082455	1368	241.301	544			20191018T205736	6876	179.544	1052
20191012T163658	1532	847.43	156			20191013T174408	5072					20191017T082455	1388	241.834	508			20191018T205736	6840	180.011	1052
20191012T163659	1512	848.215	168			20191013T174409	4988					20191017T082456	1320	241.834	596			20191018T205737	6856	180.011	1072
20191012T163659	1500	848.888	144			20191013T174409	5080					20191017T082456	1368	242.216	624			20191018T205737	6924	180.011	1016
20191012T163700	1516	849.453	148			20191013T174410	5060					20191017T082457	1404	242.321	624			20191018T205738	6980	180.334	1016
20191012T163700	1520	849.999	140			20191013T174410	5156					20191017T082457	1396	242.321	556			20191018T205738	6896	180.334	1024
20191012T163701	1508	850.598	152			20191013T174411	5208					20191017T082458	1340	242.71	564			20191018T205739	6896	180.334	964
20191012T163701	1404	851.26	180			20191013T174411	5208					20191017T082458	1364	242.71	580			20191018T205739	6880	180.528	964
20191012T163702	1568	851.977	176			20191013T174412	5084					20191017T082459	1372	243.004	592			20191018T205740	6844	180.528	1008
20191012T163702	1564	852.716	152			20191013T174412	5236					20191017T082459	1376	243.004	568			20191018T205740	6940	180.528	988
20191012T163703	1536	853.455	136			20191013T174413	5148					20191017T082500	1332	243.349	608			20191018T205741	6952	180.692	988
20191012T163703	1492	854.202	148			20191013T174413	5072					20191017T082500	1368	243.349	544			20191018T205741	6904	180.692	1008
20191012T163704	1532	854.915	152			20191013T174414	5296					20191017T082501	1440	243.719	544			20191018T205742	6892	180.692	980
20191012T163704	1568	855.566	164			20191013T174414	5384					20191017T082501	1384	243.82	560			20191018T205742	7060	180.989	980
20191012T163705	1492	856.174	188			20191013T174415	5260					20191017T082502	1380	243.82	560			20191018T205743	6908	180.989	1000
20191012T163705	1536	856.798	156			20191013T174415	5396					20191017T082502	1328	244.456	576			20191018T205743	6920	180.989	980
20191012T163706	1528	857.462	148			20191013T174416	5300					20191017T082503	1336	244.456	580			20191018T205744	6836	181.5	980
20191012T163706	1512	858.136	156			20191013T174416	5360					20191017T082503	1348	245.067	568			20191018T205744	6840	181.5	1020
20191012T163707	1540	858.805	184			20191013T174417	5196					20191017T082504	1388	245.214	564			20191018T205745	6940	181.5	1056
20191012T163707	1556	859.477	156			20191013T174417	5264					20191017T082504	1328	245.214	544			20191018T205745	6960	182.181	1056
20191012T163708	1524	860.204	160			20191013T174418	5312					20191017T082505	1340	245.965	580			20191018T205746	6860	182.181	1004
20191012T163708	1620	861.019	180			20191013T174418	5344					20191017T082505	1376	245.965	544			20191018T205746	6860	182.181	1088
20191012T163709	1476	861.865	152			20191013T174419	5308					20191017T082506	1344	246.163	544			20191018T205747	6812	182.919	1088
20191012T163709	1552	862.613	144			20191013T174419	5468					20191017T082506	1288	246.599	588			20191018T205747	6852	182.919	1036
20191012T163710	1596	863.227	152			20191013T174420	5400					20191017T082507	1360	246.599	556			20191018T205748	6968	182.919	1028
20191012T163710	1544	863.8	164			20191013T174420	5368					20191017T082507	1416	246.981	540			20191018T205748	7108	183.582	1028
20191012T163711	1452	864.429	168			20191013T174421	5288					20191017T082508	1348	247.052	556			20191018T205749	6856	183.582	1048
20191012T163711	1512	865.115	152			20191013T174421	5416					20191017T082508	1400	247.052	584			20191018T205749	6888	183.582	992
20191012T163712	1580	865.806	152			20191013T174422	5612					20191017T082509	1324	247.335	500			20191018T205750	6816	184.138	992
20191012T163712	1448	866.473	168			20191013T174422	5444					20191017T082509	1324	247.335	600			20191018T205750	6944	184.138	1028
20191012T163713	1520	867.117	136			20191013T174423	5296					20191017T082510	1380	247.54	564			20191018T205751	6868	184.138	996
20191012T163713	1492	867.764	164			20191013T174423	5408					20191017T082510	1392	247.54	556			20191018T205751	6988	184.612	996
20191012T163716	1192	868.405	156			20191013T174424	5456					20191017T082511	1372	247.544	560			20191018T205752	6812	184.612	944
20191012T163716	1224	869.051	172			20191013T174424	5504					20191017T082511	1404	247.79	580			20191018T205752	7064	184.612	876
20191012T163716	1384	869.748	168			20191013T174425	5504					20191017T082512	1356	247.79	564			20191018T205753	6956	185.101	876
20191012T163717	1508	870.53	168			20191013T174425	5472					20191017T082512	1432	247.901	568			20191018T205753	6848	185.101	1032
20191012T163717	1556	871.373	140			20191013T174426	5392					20191017T082513	1348	248.166	528			20191018T205754	6900	185.101	1016
20191012T163718	1556	872.179	172			20191013T174426	5508					20191017T082513	1364	248.166	528			20191018T205754	6820	185.609	1016
20191012T163718	1624	872.906	140			20191013T174427	5456					20191017T082514	1332	248.284	524			20191018T205755	6996	185.609	1052
20191012T163719	1604	873.551	152			20191013T174427	5588					20191017T082514	1368	248.708	552			20191018T205755	6844	185.609	992
20191012T163719	1780	874.183	164			20191013T174428	5528					20191017T082515	1360	248.708	580			20191018T205756	6912	186.11	992
20191012T163720	2508	874.791	140			20191013T174428	5420					20191017T082515	1416	248.851	600			20191018T205756	6836	186.11	1040
20191012T163720	4280	875.348	144			20191013T174429	5520					20191017T082516	1388	249.368	596			20191018T205757	6908	186.11	948
20191012T163721	6636	875.877	172			20191013T174429	5576					20191017T082516	1300	249.368	588			20191018T205757	6900	186.571	948
20191012T163721	9072	876.465	144			20191013T174430	5504					20191017T082517	1392	249.468	612			20191018T205758	6940	186.571	976
20191012T163722	12708	877.178	152			20191013T174430	5556					20191017T082517	1384	249.58	612			20191018T205758	6852	186.571	1068
20191012T163722	15456	878.003	144			20191013T174431	5584					20191017T082518	1324	249.636	612			20191018T205759	6988	186.988	1068
20191012T163723	18540	878.928	148			20191013T174431	5668					20191017T082518	1384	249.653	596			20191018T205759	7016	186.988	1020
20191012T163723	20268	879.79	152			20191013T174432	5652					20191017T082519	1388	249.677	612			20191018T205800	6960	186.988	1068
20191012T163724	21640	880.521	164			20191013T174432	5580					20191017T082519	1376	249.677	612			20191018T205800	6940	187.361	1068
20191012T163724	22680	881.104	140			20191013T174433	5648					20191017T082520	1308	249.766	612			20191018T205801	6848	187.361	1012
20191012T163725	23936	881.629	152			20191013T174433	5628					20191017T082520	1320	249.769	612			20191018T205801	6940	187.361	988
20191012T163725	25544	882.191	160			20191013T174434	5608					20191017T082521	1372	249.771	612			20191018T205802	6888	187.714	988
20191012T163726	25692	882.819	160			20191013T174434	5796					20191017T082521	1304	249.773	612			20191018T205802	6792	187.714	968
20191012T163726	26276	883.516	148			20191013T174435	5540					20191017T082522	1368	249.867	612			20191018T205803	6948	187.714	1004
20191012T163727	26296	884.282	136			20191013T174435	5564					20191017T082522	1364	249.869	612			20191018T205803	6848	188.084	1004
20191012T163727	26688	885.087	140			20191013T174437	4212					20191017T082523	1320	249.877	612			20191018T205804	6952	188.084	996
20191012T163728	26168	885.864	164			20191013T174437	3732					20191017T082523	1404	249.88	612			20191018T205804	6804	188.084	964
20191012T163728	25200	886.553	176			20191013T174438	4224					20191017T082524	1400	249.882	612			20191018T205805	6924	188.472	964
20191012T163729	26152	887.14	140			20191013T174438	4768					20191017T082524	1332	249.897	612			20191018T205805	6832	188.472	972
20191012T163729	26308	887.694	148			20191013T174439	5128					20191017T082525	1412	249.898	612			20191018T205806	6896	188.472	1048
20191012T163730	26696	888.295	180			20191013T174439	5376					20191017T082525	1324	249.906	612			20191018T205806	6952	188.882	1048
20191012T163730	26244	888.974	176			20191013T174440	5532					20191017T082526	1400	249.914	612			20191018T205807	6856	188.882	988
20191012T163731	26220	889.713	168			20191013T174440	5700					20191017T082526	1448	249.917	612			20191018T205807	6908	188.882	1020
20191012T163731	26064	890.492	160			20191013T174441	5440					20191017T082527	1396	249.928	612			20191018T205808	6840	189.323	1020
20191012T163732	26424	891.228	156			20191013T174441	5492					20191017T082527	1420	249.93	612			20191018T205808	6948	189.323	992
20191012T163732	27412	891.917	152			20191013T174442	5316					20191017T082528	1288	249.944	612			20191018T205809	6812	189.323	976
20191012T163733	26592	892.607	156			20191013T174442	5244					20191017T082528	1392	249.947	612			20191018T205809	6876	189.814	976
20191012T163733	27500	893.328	172			20191013T174443	5076					20191017T082529	1364	249.964	612			20191018T205810	6944	189.814	992
20191012T163734	26972	894.07	144			20191013T174443	4948					20191017T082529	1396	249.964	612			20191018T205810	6988	189.814	944
20191012T163734	26708	894.813	132			20191013T174444	4732					20191017T082530	1348	249.965	612			20191018T205811	6956	190.369	944
20191012T163735	26400	895.527	180			20191013T174444	4256					20191017T082530	1368	249.966	612			20191018T205811	6848	190.369	980
20191012T163735	25936	896.16	168			20191013T174445	3588					20191017T082531	1352	249.968	612			20191018T205812	6912	190.369	968
20191012T163736	26728	896.703	160			20191013T174445	3180					20191017T082531	1404	249.97	612			20191018T205812	6780	190.973	968
20191012T163736	26576	897.213	152			20191013T174446	2892					20191017T082532	1264	249.97	612			20191018T205813	7056	190.973	932
20191012T163737	27400	897.769	140			20191013T174446	2984					20191017T082532	1388	249.98	612			20191018T205813	6880	190.973	1012
20191012T163737	26384	898.423	132			20191013T174447	3240					20191017T082533	1360	249.985	612			20191018T205814	6976	191.602	1012
20191012T163738	26500	899.179	152			20191013T174447	3168					20191017T082533	1420	249.986	612			20191018T205814	6996	191.602	900
20191012T163738	26652	900.006	172			20191013T174448	3200					20191017T082534	1324	249.992	612			20191018T205815	6932	191.602	964
20191012T163739	27236	900.87	148			20191013T174448	3184					20191017T082534	1352	249.998	612			20191018T205815	6860	192.221	964
20191012T163739	27712	901.721	160			20191013T174449	3120					20191017T082535	1412	250.002	612			20191018T205816	6944	192.221	916
20191012T163740	26804	902.485	144			20191013T174449	3080					20191017T082535	1376	250.002	612			20191018T205816	6788	192.221	972
20191012T163740	27652	903.142	136			20191013T174450	3184					20191017T082536	1324	250.002	612			20191018T205817	6996	192.816	972
20191012T163741	27260	903.717	120			20191013T174450	3000					20191017T082536	1412	250.004	612			20191018T205817	6992	192.816	920
20191012T163741	27148	904.245	144			20191013T174451	3100					20191017T082537	1396	250.004	612			20191018T205818	6916	192.816	968
20191012T163742	26560	904.796	152			20191013T174451	3100					20191017T082537	1376	250.008	612			20191018T205818	6808	193.311	968
20191012T163742	25836	905.446	140			20191013T174452	3116					20191017T082538	1388	250.008	612			20191018T205819	7000	193.311	1064
20191012T163743	27296	906.186	152			20191013T174452	3084					20191017T082538	1328	250.01	612			20191018T205819	6952	193.311	964
20191012T163743	27000	906.952	156			20191013T174453	3124					20191017T082539	1364	250.011	612			20191018T205820	6984	193.729	964
20191012T163744	27336	907.694	148			20191013T174453	3040					20191017T082539	1336	250.013	612			20191018T205820	6820	193.729	952
20191012T163744	26304	908.398	124			20191013T174454	3156					20191017T082540	1336	250.013	600			20191018T205821	6904	193.729	912
20191012T163745	26408	909.077	148			20191013T174454	3068					20191017T082540	1452	250.013	612			20191018T205821	6796	194.153	912
20191012T163745	26768	909.771	176			20191013T174455	3096					20191017T082541	1328	250.016	612			20191018T205822	6760	194.153	1000
20191012T163746	26552	910.466	148			20191013T174455	3200					20191017T082541	1444	250.018	612			20191018T205822	6936	194.153	968
20191012T163746	27320	911.13	140			20191013T174456	3116					20191017T082542	1404	250.022	612			20191018T205823	6840	194.577	968
20191012T163747	26680	911.761	160			20191013T174456	3072					20191017T082542	1336	250.022	612			20191018T205823	7012	194.577	936
20191012T163747	27476	912.422	156			20191013T174457	3016					20191017T082543	1364	250.024	612			20191018T205824	6944	194.577	920
20191012T163748	26892	913.133	156			20191013T174457	2968					20191017T082543	1404	250.027	612			20191018T205824	7084	194.928	920
20191012T163748	26200	913.83	144			20191013T174458	2928					20191017T082544	1308	250.033	612			20191018T205825	6904	194.928	900
20191012T163749	26344	914.311	152			20191013T174458	3036					20191017T082544	1344	250.038	612			20191018T205825	6976	194.928	908
20191012T163749	25412	914.588	164			20191013T174459	3020					20191017T082545	1420	250.038	612			20191018T205826	6952	195.19	908
20191012T163750	26564	914.851	148			20191013T174459	3104					20191017T082545	1368	250.04	612			20191018T205826	6956	195.19	972
20191012T163750	26668	915.207	172			20191013T174500	3024					20191017T082546	1356	250.058	612			20191018T205827	7004	195.19	916
20191012T163751	26868	915.614	132			20191013T174500	2920					20191017T082546	1388	250.065	612			20191018T205827	6908	195.484	916
20191012T163751	26356	916.005	128			20191013T174501	3056					20191017T082547	1420	250.07	612			20191018T205828	7032	195.484	916
20191012T163752	26520	916.358	168			20191013T174501	2964					20191017T082547	1340	250.073	612			20191018T205828	7000	195.484	888
20191012T163752	26824	916.661	152			20191013T174502	2880					20191017T082548	1316	250.082	612			20191018T205829	6832	195.949	888
20191012T163753	27156	916.908	184			20191013T174502	2956					20191017T082548	1384	250.089	612			20191018T205829	7020	195.949	984
20191012T163753	27176	917.142	140			20191013T174503	3052					20191017T082549	1356	250.093	612			20191018T205830	6796	195.949	932
20191012T163754	26820	917.387	152			20191013T174503	2880					20191017T082549	1440	250.094	612			20191018T205830	6856	196.592	932
20191012T163754	27600	917.628	168			20191013T174504	2904					20191017T082550	1276	250.098	612			20191018T205831	6828	196.592	940
20191012T163755	26884	917.863	156			20191013T174504	3052					20191017T082550	1388	250.103	612			20191018T205831	7136	196.592	892
20191012T163755	26668	918.146	160			20191013T174505	3120					20191017T082551	1368	250.111	612			20191018T205832	7028	197.305	892
20191012T163756	26168	918.493	144			20191013T174505	2964					20191017T082551	1380	250.115	612			20191018T205832	6972	197.305	892
20191012T163756	25472	918.887	148			20191013T174506	2960					20191017T082552	1312	250.121	612			20191018T205833	6860	197.305	888
20191012T163757	26804	919.321	140			20191013T174506	2888					20191017T082552	1380	250.123	612			20191018T205833	6820	197.893	888
20191012T163757	26656	919.771	148			20191013T174507	2824					20191017T082553	1384	250.124	612			20191018T205834	6912	197.893	956
20191012T163758	26948	920.14	136			20191013T174507	2932					20191017T082553	1416	250.125	612			20191018T205834	7072	197.893	868
20191012T163758	25880	920.384	144			20191013T174508	2912					20191017T082554	1328	250.128	612			20191018T205835	6924	198.301	868
20191012T163759	26160	920.624	132			20191013T174508	2992					20191017T082554	1376	250.131	612			20191018T205835	6856	198.301	848
20191012T163759	26404	920.915	160			20191013T174509	2948					20191017T082555	1400	250.131	612			20191018T205836	6920	198.301	932
20191012T163800	26288	921.235	160			20191013T174509	2872					20191017T082555	1308	250.137	612			20191018T205836	7072	198.637	932
20191012T163800	26676	921.552	148			20191013T174510	2812					20191017T082556	1364	250.137	612			20191018T205837	6932	198.637	864
20191012T163801	26684	921.866	152			20191013T174510	2932					20191017T082556	1320	250.139	612			20191018T205837	6812	198.637	920
20191012T163801	27292	922.133	148			20191013T174511	2948					20191017T082557	1316	250.141	612			20191018T205838	6952	199.033	920
20191012T163802	26980	922.406	172			20191013T174511	2856					20191017T082557	1400	250.142	612			20191018T205838	6888	199.033	916
20191012T163802	26232	922.72	136			20191013T174512	2884					20191017T082558	1336	250.143	612			20191018T205839	7052	199.033	936
20191012T163803	26272	923.075	140			20191013T174512	2872					20191017T082558	1372	250.143	612			20191018T205839	6864	199.523	936
20191012T163803	25212	923.425	132			20191013T174513	2916					20191017T082559	1396	250.143	612			20191018T205840	6936	199.523	916
20191012T163804	26716	923.733	156			20191013T174513	2844					20191017T082559	1372	250.147	612			20191018T205840	6812	199.523	940
20191012T163804	26228	924.007	152			20191013T174514	2776					20191017T082600	1424	250.153	612			20191018T205841	6816	200.082	940
20191012T163805	26632	924.276	136			20191013T174514	2900					20191017T082600	1396	250.155	612			20191018T205841	6916	200.082	860
20191012T163805	25776	924.571	136			20191013T174515	2900					20191017T082601	1348	250.16	612			20191018T205842	6944	200.082	944
20191012T163806	25848	924.898	132			20191013T174515	2792					20191017T082601	1388	250.161	612			20191018T205842	6928	200.65	944
20191012T163806	26280	925.261	152			20191013T174516	2888					20191017T082602	1344	250.164	612			20191018T205843	6800	200.65	940
20191012T163807	26028	925.646	156			20191013T174516	2860					20191017T082602	1412	250.165	612			20191018T205843	6964	200.65	912
20191012T163807	26740	926.024	124			20191013T174517	2912					20191017T082603	1324	250.171	612			20191018T205844	6996	201.165	912
20191012T163808	26592	926.362	128			20191013T174517	2796					20191017T082603	1336	250.174	612			20191018T205844	6888	201.165	972
20191012T163808	27236	926.659	148			20191013T174518	2944					20191017T082604	1368	250.176	612			20191018T205845	6844	201.165	932
20191012T163809	26720	926.934	152			20191013T174518	2920					20191017T082604	1340	250.176	612			20191018T205845	6984	201.604	932
20191012T163809	26080	927.217	164			20191013T174519	2956					20191017T082605	1356	250.177	612			20191018T205846	7024	201.604	908
20191012T163810	25656	927.519	144			20191013T174519	2976					20191017T082605	1372	250.18	612			20191018T205846	6904	201.604	956
20191012T163810	25120	927.801	148			20191013T174520	2828					20191017T082606	1364	250.184	612			20191018T205847	7020	202.002	956
20191012T163811	26480	928.067	132			20191013T174520	2828					20191017T082606	1384	250.184	612			20191018T205847	7024	202.002	912
20191012T163811	26128	928.322	144			20191013T174521	2792					20191017T082607	1380	250.185	612			20191018T205848	6776	202.002	944
20191012T163812	26176	928.629	132			20191013T174521	2944					20191017T082607	1388	250.188	612			20191018T205848	6928	202.41	944
20191012T163812	25756	928.982	132			20191013T174522	2932					20191017T082608	1336	250.189	612			20191018T205849	6988	202.41	924
20191012T163813	25552	929.324	136			20191013T174522	2732					20191017T082608	1292	250.189	612			20191018T205849	6904	202.41	892
20191012T163813	26372	929.643	168			20191013T174523	2916					20191017T082609	1388	250.195	612			20191018T205850	7012	202.903	892
20191012T163814	25892	929.968	160			20191013T174523	2844					20191017T082609	1428	250.197	612			20191018T205850	6940	202.903	892
20191012T163814	26640	930.322	132			20191013T174524	2840					20191017T082610	1396	250.197	612			20191018T205851	7076	202.903	892
20191012T163815	26540	930.678	148			20191013T174524	2808					20191017T082610	1308	250.202	612			20191018T205851	6944	203.5	892
20191012T163815	26720	931.025	116			20191013T174525	2804					20191017T082611	1364	250.203	612			20191018T205852	6768	203.5	932
20191012T163816	26376	931.402	172			20191013T174525	2848					20191017T082611	1348	250.207	612			20191018T205852	6864	203.5	912
20191012T163816	25720	931.781	108			20191013T174526	2928					20191017T082612	1404	250.211	612			20191018T205853	6976	204.129	912
20191012T163817	25672	932.063	144			20191013T174526	2900					20191017T082612	1352	250.213	612			20191018T205853	6980	204.129	924
20191012T163817	25460	932.226	148			20191013T174527	2864					20191017T082613	1384	250.214	612			20191018T205854	6772	204.129	880
20191012T163818	26644	932.394	136			20191013T174527	2900					20191017T082613	1324	250.215	612			20191018T205854	6824	204.656	880
20191012T163818	25968	932.654	148			20191013T174528	2852					20191017T082614	1404	250.216	612			20191018T205855	6900	204.656	884
20191012T163819	26108	932.987	160			20191013T174528	2836					20191017T082614	1372	250.222	612			20191018T205855	6920	204.656	860
20191012T163819	25572	933.336	152			20191013T174529	2828					20191017T082615	1324	250.223	612			20191018T205856	6908	205.012	860
20191012T163820	25928	933.695	152			20191013T174529	2936					20191017T082615	1328	250.228	612			20191018T205856	6888	205.012	956
20191012T163820	26076	934.066	136			20191013T174530	2872					20191017T082616	1396	250.233	612			20191018T205857	6904	205.012	836
20191012T163821	26092	934.448	144			20191013T174530	2968					20191017T082616	1360	250.236	612			20191018T205857	6912	205.302	836
20191012T163821	26228	934.78	132			20191013T174531	2880					20191017T082617	1308	250.24	612			20191018T205858	7104	205.302	884
20191012T163822	26412	935.035	156			20191013T174531	2876					20191017T082617	1360	250.241	612			20191018T205858	6968	205.302	840
20191012T163822	26876	935.3	128			20191013T174532	2932					20191017T082618	1360	250.245	612			20191018T205859	6940	205.628	840
20191012T163823	26420	935.639	148			20191013T174532	2860					20191017T082618	1352	250.247	612			20191018T205859	6900	205.628	876
20191012T163823	25448	936.034	156			20191013T174533	2920					20191017T082619	1376	250.252	612			20191018T205900	6980	205.628	916
20191012T163824	25648	936.43	128			20191013T174533	2964					20191017T082619	1372	250.254	612			20191018T205900	6928	206.038	916
20191012T163824	25180	936.775	136			20191013T174534	2960					20191017T082620	1372	250.255	612			20191018T205901	6968	206.038	816
20191012T163825	26356	937.046	148			20191013T174534	3016					20191017T082620	1404	250.256	612			20191018T205901	6876	206.038	868
20191012T163825	25516	937.228	144			20191013T174535	2964					20191017T082621	1284	250.261	612			20191018T205902	6788	206.524	868
20191012T163826	25364	937.341	144			20191013T174535	3024					20191017T082621	1340	250.261	612			20191018T205902	6980	206.524	888
20191012T163826	25588	937.538	136			20191013T174536	3044					20191017T082622	1408	250.261	612			20191018T205903	7048	206.524	840
20191012T163827	25492	937.921	144			20191013T174536	2928					20191017T082622	1360	250.264	612			20191018T205903	6992	207.118	840
20191012T163827	25512	938.416	144			20191013T174537	2976					20191017T082623	1304	250.265	612			20191018T205904	7020	207.118	880
20191012T163828	25412	938.913	180			20191013T174538	2984					20191017T082623	1396	250.273	612			20191018T205904	6920	207.118	868
20191012T163828	26064	939.267	164			20191013T174538	2940					20191017T082624	1400	250.277	612			20191018T205905	6980	207.758	868
20191012T163829	26000	939.461	140			20191013T174539	2936					20191017T082624	1340	250.284	612			20191018T205905	6896	207.758	856
20191012T163829	26788	939.661	120			20191013T174539	2848					20191017T082625	1364	250.293	612			20191018T205906	6916	207.758	856
20191012T163830	26236	940.003	140			20191013T174540	2896					20191017T082625	1364	250.295	612			20191018T205906	6888	208.341	856
20191012T163830	25528	940.402	136			20191013T174540	2772					20191017T082626	1376	250.297	612			20191018T205907	6852	208.341	848
20191012T163831	25508	940.744	144			20191013T174541	2904					20191017T082626	1348	250.298	612			20191018T205907	6972	208.341	880
20191012T163831	24616	941.002	152			20191013T174541	2776					20191017T082627	1380	250.304	612			20191018T205908	6876	208.706	880
20191012T163832	25984	941.26	148			20191013T174542	2964					20191017T082627	1324	250.309	612			20191018T205908	6968	208.706	860
20191012T163832	25532	941.613	148			20191013T174542	3032					20191017T082628	1380	250.31	612			20191018T205909	6928	208.706	888
20191012T163833	25540	941.995	148			20191013T174543	4200					20191017T082628	1412	250.314	612			20191018T205909	6952	208.861	888
20191012T163833	25260	942.337	164			20191013T174543	6096					20191017T082629	1336	250.316	612			20191018T205910	7052	208.861	884
20191012T163834	25468	942.579	148			20191013T174544	8848					20191017T082629	1412	250.318	612			20191018T205910	7004	208.861	840
20191012T163834	25520	942.769	148			20191013T174544	11788					20191017T082630	1384	250.319	612			20191018T205911	6896	209.085	840
20191012T163835	24752	942.975	176			20191013T174545	14416					20191017T082630	1352	250.325	612			20191018T205911	6932	209.085	844
20191012T163835	25708	943.25	136			20191013T174545	17472					20191017T082631	1380	250.338	612			20191018T205912	6980	209.085	840
20191012T163836	26084	943.63	140			20191013T174546	19072					20191017T082631	1408	250.34	612			20191018T205912	6912	209.629	840
20191012T163836	26268	944.084	116			20191013T174546	20980					20191017T082632	1416	250.341	612			20191018T205913	7060	209.629	896
20191012T163837	25704	944.57	156			20191013T174547	22948					20191017T082632	1364	250.345	612			20191018T205913	6956	209.629	840
20191012T163837	24596	944.992	152			20191013T174547	22388					20191017T082633	1284	250.346	612			20191018T205914	6900	210.496	840
20191012T163838	24908	945.292	144			20191013T174548	24412					20191017T082633	1424	250.35	612			20191018T205914	6924	210.496	860
20191012T163838	24580	945.511	156			20191013T174548	23332					20191017T082634	1384	250.351	612			20191018T205915	7004	210.496	932
20191012T163839	25456	945.726	140			20191013T174549	24460					20191017T082634	1368	250.356	612			20191018T205915	7116	211.482	932
20191012T163839	25020	945.968	152			20191013T174549	24352					20191017T082635	1304	250.357	612			20191018T205916	6884	211.482	888
20191012T163840	25408	946.211	156			20191013T174550	24072					20191017T082635	1264	250.362	612			20191018T205916	6772	211.482	896
20191012T163840	24832	946.453	156			20191013T174550	24056					20191017T082636	1356	250.365	612			20191018T205917	6900	212.203	896
20191012T163841	24692	946.745	140			20191013T174551	23404					20191017T082636	1344	250.369	612			20191018T205917	6964	212.203	864
20191012T163841	24876	947.106	148			20191013T174551	23936					20191017T082637	1356	250.37	612			20191018T205918	6864	212.203	884
20191012T163842	24592	947.508	168			20191013T174552	22696					20191017T082637	1376	250.372	612			20191018T205918	6960	212.576	884
20191012T163842	25508	947.913	124			20191013T174552	23652					20191017T082638	1380	250.374	612			20191018T205919	6996	212.576	864
20191012T163843	25616	948.26	128			20191013T174553	22440					20191017T082638	1464	250.377	612			20191018T205919	6928	212.576	912
20191012T163843	25744	948.522	136			20191013T174553	22372					20191017T082639	1316	250.38	612			20191018T205920	7004	212.809	912
20191012T163844	24948	948.743	148			20191013T174554	23584					20191017T082639	1376	250.383	612			20191018T205920	6884	212.809	892
20191012T163844	23984	949.029	140			20191013T174554	22008					20191017T082640	1344	250.389	612			20191018T205921	6952	212.809	852
20191012T163845	24740	949.39	148			20191013T174555	23544					20191017T082640	1348	250.393	612			20191018T205921	6868	213.054	852
20191012T163845	24284	949.768	152			20191013T174555	21864					20191017T082641	1344	250.394	612			20191018T205922	7020	213.054	880
20191012T163846	25092	950.108	136			20191013T174556	22792					20191017T082641	1368	250.397	612			20191018T205922	6988	213.054	812
20191012T163846	24844	950.408	152			20191013T174556	22604					20191017T082642	1348	250.402	612			20191018T205923	7000	213.36	812
20191012T163847	24720	950.718	156			20191013T174557	22248					20191017T082642	1372	250.402	612			20191018T205923	6964	213.36	932
20191012T163847	24644	951.08	156			20191013T174557	22448					20191017T082643	1424	250.402	612			20191018T205924	6836	213.36	864
20191012T163848	24468	951.481	136			20191013T174558	21776					20191017T082643	1308	250.404	612			20191018T205924	6928	213.7	864
20191012T163848	24656	951.854	132			20191013T174558	22352					20191017T082644	1424	250.406	612			20191018T205925	6896	213.7	840
20191012T163849	24344	952.099	128			20191013T174559	21348					20191017T082644	1448	250.407	612			20191018T205925	6868	213.7	884
20191012T163849	24964	952.212	152			20191013T174559	22308					20191017T082645	1336	250.408	612			20191018T205926	6880	214.073	884
20191012T163850	25324	952.313	132			20191013T174600	21196					20191017T082645	1396	250.41	612			20191018T205926	6868	214.073	924
20191012T163850	25524	952.513	144			20191013T174600	21408					20191017T082646	1336	250.416	612			20191018T205927	7056	214.073	808
20191012T163851	24800	952.835	144			20191013T174601	22332					20191017T082646	1360	250.416	612			20191018T205927	6964	214.47	808
20191012T163851	23696	953.273	148			20191013T174601	21244					20191017T082647	1344	250.421	612			20191018T205928	7064	214.47	904
20191012T163852	24696	953.769	140			20191013T174602	22448					20191017T082647	1344	250.422	612			20191018T205928	6976	214.47	876
20191012T163852	23600	954.255	164			20191013T174602	21468					20191017T082648	1372	250.423	612			20191018T205929	6876	214.927	876
20191012T163853	24764	954.656	148			20191013T174603	22140					20191017T082648	1452	250.424	612			20191018T205929	6952	214.927	892
20191012T163853	24220	954.954	128			20191013T174603	21908					20191017T082649	1368	250.429	612			20191018T205930	6852	214.927	864
20191012T163854	24684	955.244	144			20191013T174604	21544					20191017T082649	1352	250.429	612			20191018T205930	7004	215.487	864
20191012T163854	24752	955.567	164			20191013T174604	21428					20191017T082650	1356	250.45	612			20191018T205931	6736	215.487	876
20191012T163855	24320	955.869	140			20191013T174605	20624					20191017T082650	1364	250.467	612			20191018T205931	6772	215.487	864
20191012T163855	24476	956.094	168			20191013T174605	21476					20191017T082651	1364	250.47	612			20191018T205932	6884	216.074	864
20191012T163856	23780	956.256	144			20191013T174606	20424					20191017T082651	1268	250.48	612			20191018T205932	7048	216.074	932
20191012T163856	25256	956.432	140			20191013T174606	21064					20191017T082652	1372	250.491	612			20191018T205933	6804	216.074	868
20191012T163857	24968	956.724	172			20191013T174607	20368					20191017T082652	1368	250.493	612			20191018T205933	7008	216.617	868
20191012T163857	24788	957.097	140			20191013T174607	20016					20191017T082653	1380	250.514	612			20191018T205934	6876	216.617	856
20191012T163858	24136	957.494	132			20191013T174608	21528					20191017T082653	1324	250.528	612			20191018T205934	7032	216.617	864
20191012T163858	23344	957.868	140			20191013T174608	19912					20191017T082654	1332	250.533	612			20191018T205935	6872	217.101	864
20191012T163859	24392	958.247	136			20191013T174609	21504					20191017T082654	1316	250.536	612			20191018T205935	6908	217.101	936
20191012T163859	23948	958.622	148			20191013T174609	20072					20191017T082655	1432	250.538	612			20191018T205936	6980	217.101	904
20191012T163900	24180	959.002	136			20191013T174610	20744					20191017T082655	1264	250.541	612			20191018T205936	6792	217.648	904
20191012T163900	23760	959.356	132			20191013T174610	21260					20191017T082656	1484	250.547	612			20191018T205937	6948	217.648	908
20191012T163901	24028	959.615	144			20191013T174611	20848					20191017T082656	1388	250.548	612			20191018T205937	6964	217.648	872
20191012T163901	23948	959.832	152			20191013T174611	20692					20191017T082657	1380	250.548	612			20191018T205938	6808	218.304	872
20191012T163902	23388	960.091	152			20191013T174612	19916					20191017T082657	1380	250.552	612			20191018T205938	6904	218.304	900
20191012T163902	23748	960.382	156			20191013T174612	20900					20191017T082658	1348	250.556	612			20191018T205939	6908	218.304	864
20191012T163903	23300	960.687	136			20191013T174613	19464					20191017T082658	1360	250.566	612			20191018T205939	6884	219.009	864
20191012T163903	24692	961.001	148			20191013T174613	20248					20191017T082659	1360	250.567	612			20191018T205940	7052	219.009	836
20191012T163904	24296	961.275	148			20191013T174614	19796					20191017T082659	1360	250.567	612			20191018T205940	6876	219.009	860
20191012T163904	24104	961.516	140			20191013T174614	19612					20191017T082700	1396	250.571	612			20191018T205941	6980	219.614	860
20191012T163905	23520	961.817	168			20191013T174615	20940					20191017T082700	1392	250.573	612			20191018T205941	6976	219.614	872
20191012T163905	22800	962.227	128			20191013T174615	19472					20191017T082701	1352	250.574	612			20191018T205942	6984	219.614	888
20191012T163906	23644	962.681	160			20191013T174616	20772					20191017T082701	1400	250.577	596			20191018T205942	6976	220.061	888
20191012T163906	22880	963.113	140			20191013T174616	19928					20191017T082702	1312	250.577	576			20191018T205943	6960	220.061	968
20191012T163907	23688	963.492	136			20191013T174617	20712					20191017T082702	1328	250.586	576			20191018T205943	6880	220.061	860
20191012T163907	23104	963.794	148			20191013T174617	20336					20191017T082703	1460	250.604	576			20191018T205944	6928	220.428	860
20191012T163908	23436	964.053	152			20191013T174618	20356					20191017T082703	1360	250.618	576			20191018T205944	7004	220.428	932
20191012T163908	23264	964.297	132			20191013T174618	20364					20191017T082704	1336	250.627	576			20191018T205945	6940	220.428	896
20191012T163909	23008	964.53	140			20191013T174619	19664					20191017T082704	1344	250.628	576			20191018T205945	6964	220.772	896
20191012T163909	22748	964.733	132			20191013T174619	20512					20191017T082705	1372	250.63	576			20191018T205946	6768	220.772	904
20191012T163910	22292	964.936	140			20191013T174620	19676					20191017T082705	1440	250.635	576			20191018T205946	6844	220.772	916
20191012T163910	23556	965.214	140			20191013T174620	20248					20191017T082706	1412	250.638	576			20191018T205947	6960	221.051	916
20191012T163911	23628	965.593	132			20191013T174621	19788					20191017T082706	1344	250.648	552			20191018T205947	6796	221.051	908
20191012T163911	23840	966.04	136			20191013T174621	19380					20191017T082707	1296	250.662	576			20191018T205948	6900	221.051	924
20191012T163912	23228	966.495	132			20191013T174622	20988					20191017T082707	1344	250.663	576			20191018T205948	7040	221.245	924
20191012T163912	22068	966.887	144			20191013T174622	19352					20191017T082708	1388	250.67	576			20191018T205949	7028	221.245	916
20191012T163913	23056	967.196	124			20191013T174623	20548					20191017T082708	1360	250.671	576			20191018T205949	7008	221.245	840
20191012T163913	22516	967.496	112			20191013T174623	20076					20191017T082709	1360	250.716	576			20191018T205950	6924	221.467	840
20191012T163914	22736	967.821	132			20191013T174624	20388					20191017T082709	1392	250.726	576			20191018T205950	6920	221.467	916
20191012T163914	22228	968.072	116			20191013T174624	20356					20191017T082710	1360	250.728	576			20191018T205951	7028	221.467	880
20191012T163915	22580	968.236	136			20191013T174625	20036					20191017T082710	1308	250.73	576			20191018T205951	6976	221.869	880
20191012T163915	22716	968.431	148			20191013T174625	20276					20191017T082711	1372	250.738	576			20191018T205952	6824	221.869	928
20191012T163916	22072	968.764	128			20191013T174626	19100					20191017T082711	1444	250.74	576			20191018T205952	6892	221.869	832
20191012T163918	10868	969.207	112			20191013T174626	20308					20191017T082712	1344	250.758	576			20191018T205953	6896	222.481	832
20191012T163919	16052	969.698	124			20191013T174627	19408					20191017T082712	1404	250.768	576			20191018T205953	6840	222.481	916
20191012T163919	19512	970.13	116			20191013T174627	19780					20191017T082713	1332	250.774	576			20191018T205954	6928	222.481	924
20191012T163920	22460	970.357	112			20191013T174628	19648					20191017T082713	1400	250.783	576			20191018T205954	6908	223.164	924
20191012T163920	23104	970.445	124			20191013T174628	19004					20191017T082714	1360	250.785	576			20191018T205955	7012	223.164	868
20191012T163921	23144	970.603	152			20191013T174629	20612					20191017T082714	1404	250.842	576			20191018T205955	6872	223.164	844
20191012T163921	19700	970.901	136			20191013T174629	19484					20191017T082715	1320	250.843	576			20191018T205956	6900	223.732	844
20191012T163922	13264	971.284	148			20191013T174630	20552					20191017T082715	1400	250.845	576			20191018T205956	6908	223.732	872
20191012T163922	7832	971.696	136			20191013T174630	19924					20191017T082716	1336	250.852	576			20191018T205957	6904	223.732	820
20191012T163923	4580	972.131	152			20191013T174631	20128					20191017T082716	1476	250.861	576			20191018T205957	6884	224.245	820
20191012T163923	3724	972.552	128			20191013T174631	20100					20191017T082717	1312	250.864	576			20191018T205958	6872	224.245	876
20191012T163924	3012	972.927	148			20191013T174632	19688					20191017T082717	1344	250.879	576			20191018T205958	7032	224.245	900
20191012T163924	2896	973.219	140			20191013T174632	19980					20191017T082718	1304	250.881	576			20191018T205959	6928	224.871	900
20191012T163925	3212	973.429	120			20191013T174633	19340					20191017T082718	1380	250.882	576			20191018T205959	7036	224.871	856
20191012T163925	2716	973.628	128			20191013T174633	20108					20191017T082719	1420	250.896	576			20191018T210000	6940	224.871	840
20191012T163926	2788	973.866	124			20191013T174634	18940					20191017T082719	1312	250.932	576			20191018T210000	6896	225.602	840
20191012T163926	2808	974.172	136			20191013T174634	19732					20191017T082720	1356	250.952	576			20191018T210001	6876	225.602	848
20191012T163927	2520	974.547	120			20191013T174635	19524					20191017T082720	1340	250.984	576			20191018T210001	6828	225.602	884
20191012T163927	2604	974.954	136			20191013T174635	19112					20191017T082721	1332	250.985	576			20191018T210002	6964	226.238	884
20191012T163928	2504	975.329	152			20191013T174636	20416					20191017T082721	1356	250.995	576			20191018T210002	6980	226.238	836
20191012T163928	2204	975.645	148			20191013T174636	19048					20191017T082722	1356	251.012	576			20191018T210003	6968	226.238	864
20191012T163929	2296	975.898	124			20191013T174637	19972					20191017T082722	1376	251.027	576			20191018T210003	7044	226.593	864
20191012T163929	2272	976.079	120			20191013T174637	19612					20191017T082723	1392	251.03	576			20191018T210004	6964	226.593	880
20191012T163930	2152	976.276	128			20191013T174638	19712					20191017T082723	1424	251.032	636			20191018T210004	6996	226.593	864
20191012T163930	2548	976.602	120			20191013T174638	19900					20191017T082724	1404	251.032	628			20191018T210005	7036	226.772	864
20191012T163931	2616	977.026	144			20191013T174639	19556					20191017T082724	1356	251.054	628			20191018T210005	6912	226.772	836
20191012T163931	2512	977.481	152			20191013T174639	19620					20191017T082725	1408	251.064	628			20191018T210006	6876	226.772	864
20191012T163932	2812	977.879	116			20191013T174640	19104					20191017T082725	1380	251.073	628			20191018T210006	6828	226.99	864
20191012T163932	2856	978.168	128			20191013T174640	19948					20191017T082726	1364	251.128	628			20191018T210007	7024	226.99	860
20191012T163933	2444	978.439	132			20191013T174641	18788					20191017T082726	1364	251.286	628			20191018T210007	6988	226.99	792
20191012T163933	2544	978.756	124			20191013T174641	19200					20191017T082727	1344	251.32	628			20191018T210008	6956	227.432	792
20191012T163934	2364	979.045	120			20191013T174642	19224					20191017T082727	1336	251.407	604			20191018T210008	6952	227.432	856
20191012T163934	2100	979.333	116			20191013T174642	18508					20191017T082728	1432	251.407	640			20191018T210009	6808	227.432	852
20191012T163935	2204	979.638	120			20191013T174643	20004					20191017T082728	1364	251.485	640			20191018T210009	6932	228.052	852
20191012T163935	2112	979.908	136			20191013T174643	18504					20191017T082729	1332	251.536	640			20191018T210010	6956	228.052	812
20191012T163936	2108	980.181	132			20191013T174644	19580					20191017T082729	1440	251.57	640			20191018T210010	6936	228.052	768
20191012T163936	2480	980.52	144			20191013T174644	19304					20191017T082730	1360	251.581	640			20191018T210011	7104	228.732	768
20191012T163937	2456	980.862	124			20191013T174645	19388					20191017T082730	1332	251.611	640			20191018T210011	6952	228.732	828
20191012T163937	2440	981.154	124			20191013T174645	19628					20191017T082731	1404	251.611	640			20191018T210012	6776	228.732	780
20191012T163938	3028	981.415	184			20191013T174646	18996					20191017T082731	1408	251.618	640			20191018T210012	6780	229.334	780
20191012T163938	2772	981.732	164			20191013T174646	19792					20191017T082732	1316	251.656	640			20191018T210013	6832	229.334	772
20191012T163939	2636	982.11	164			20191013T174647	18680					20191017T082732	1408	251.675	640			20191018T210013	6964	229.334	832
20191012T163939	2600	982.524	148			20191013T174647	19596					20191017T082733	1388	251.675	640			20191018T210014	6940	229.817	832
20191012T163940	2372	982.893	136			20191013T174648	18608					20191017T082733	1340	251.7	640			20191018T210014	6924	229.817	836
20191012T163940	2176	983.191	192			20191013T174648	18876					20191017T082734	1392	251.703	640			20191018T210015	7028	229.817	800
20191012T163941	2228	983.461	184			20191013T174649	19056					20191017T082734	1320	251.713	640			20191018T210015	6960	230.213	800
20191012T163941	2072	983.742	164			20191013T174649	18112					20191017T082735	1376	251.726	640			20191018T210016	7056	230.213	828
20191012T163942	2168	983.99	132			20191013T174650	19844					20191017T082735	1344	251.736	640			20191018T210016	6872	230.213	808
20191012T163942	2560	984.253	112			20191013T174650	18696					20191017T082736	1376	251.772	640			20191018T210017	7044	230.509	808
20191012T163943	2316	984.566	116			20191013T174651	19348					20191017T082736	1332	251.79	640			20191018T210017	6848	230.509	860
20191012T163943	2864	984.907	120			20191013T174651	18968					20191017T082737	1372	251.798	640			20191018T210018	6880	230.509	792
20191012T163944	2596	985.28	144			20191013T174652	19208					20191017T082737	1364	251.805	612			20191018T210018	6992	230.732	792
20191012T163944	2344	985.616	160			20191013T174652	19684					20191017T082738	1376	251.806	588			20191018T210019	6864	230.732	864
20191012T163945	2724	985.896	128			20191013T174653	19220					20191017T082738	1420	251.806	572			20191018T210019	6832	230.732	868
20191012T163945	2416	986.171	136			20191013T174653	19848					20191017T082739	1388	251.873	600			20191018T210020	6804	230.961	868
20191012T163946	2260	986.46	140			20191013T174654	18584					20191017T082739	1296	251.92	600			20191018T210020	7000	230.961	824
20191012T163946	2316	986.748	136			20191013T174654	19812					20191017T082740	1308	251.921	600			20191018T210021	7152	230.961	808
20191012T163947	2236	987.098	136			20191013T174655	18616					20191017T082740	1396	251.926	600			20191018T210021	6768	231.328	808
20191012T163947	2096	987.521	128			20191013T174655	18948					20191017T082741	1360	251.961	600			20191018T210022	7116	231.328	892
20191012T163948	2320	987.961	112			20191013T174656	19148					20191017T082741	1412	251.967	600			20191018T210022	7016	231.328	864
20191012T163948	2348	988.364	116			20191013T174656	18412					20191017T082742	1348	251.978	600			20191018T210023	6876	231.896	864
20191012T163949	2228	988.68	120			20191013T174657	19812					20191017T082742	1384	252.002	600			20191018T210023	6896	231.896	836
20191012T163949	2680	988.846	144			20191013T174657	18356					20191017T082743	1336	252.005	600			20191018T210024	6980	231.896	880
20191012T163950	2576	988.947	144			20191013T174658	19504					20191017T082743	1400	252.026	600			20191018T210024	6864	232.656	880
20191012T163950	2444	989.125	132			20191013T174658	19148					20191017T082744	1344	252.041	600			20191018T210025	7032	232.656	836
20191012T163951	2524	989.411	128			20191013T174659	19292					20191017T082744	1424	252.092	600			20191018T210025	6860	232.656	872
20191012T163951	2432	989.757	124			20191013T174659	19260					20191017T082745	1340	252.102	600			20191018T210026	6940	233.498	872
20191012T163952	2368	990.122	120			20191013T174700	18896					20191017T082745	1404	252.121	600			20191018T210026	7044	233.498	848
20191012T163952	2424	990.475	120			20191013T174700	19300					20191017T082746	1380	252.136	600			20191018T210027	6972	233.498	876
20191012T163953	2316	990.816	128			20191013T174701	18384					20191017T082746	1348	252.141	600			20191018T210027	7004	234.288	876
20191012T163953	2096	991.209	108			20191013T174701	19184					20191017T082747	1320	252.157	600			20191018T210028	6776	234.288	820
20191012T163954	2588	991.653	132			20191013T174702	18392					20191017T082747	1384	252.16	600			20191018T210028	7024	234.288	876
20191012T163954	2420	992.112	128			20191013T174702	18516					20191017T082748	1284	252.174	600			20191018T210029	6960	234.895	876
20191012T163955	2412	992.512	132			20191013T174703	18816					20191017T082748	1380	252.18	600			20191018T210029	7012	234.895	840
20191012T163955	2700	992.8	136			20191013T174703	18108					20191017T082749	1312	252.22	600			20191018T210030	6900	234.895	804
20191012T163956	2532	993.023	132			20191013T174704	19176					20191017T082749	1372	252.221	600			20191018T210030	6936	235.294	804
20191012T163956	2552	993.22	116			20191013T174704	17932					20191017T082750	1364	252.266	600			20191018T210031	7020	235.294	880
20191012T163957	2576	993.366	120			20191013T174705	18668					20191017T082750	1356	252.272	600			20191018T210031	6872	235.294	820
20191012T163957	2516	993.53	124			20191013T174705	18616					20191017T082751	1332	252.304	600			20191018T210032	6988	235.576	820
20191012T163958	2236	993.794	120			20191013T174706	18612					20191017T082751	1400	252.309	600			20191018T210032	6988	235.576	824
20191012T163958	2180	994.142	124			20191013T174706	19172					20191017T082752	1296	252.348	604			20191018T210033	7048	235.576	852
20191012T163959	2172	994.513	108			20191013T174707	18464					20191017T082752	1368	252.348	604			20191018T210033	6868	235.848	852
20191012T163959	2364	994.88	148			20191013T174707	19240					20191017T082753	1368	252.363	604			20191018T210034	6968	235.848	920
20191012T164000	2716	995.234	124			20191013T174708	18132					20191017T082753	1296	252.407	604			20191018T210034	6860	235.848	916
20191012T164000	2448	995.581	128			20191013T174708	18988					20191017T082754	1380	252.442	604			20191018T210035	6996	236.159	916
20191012T164001	2728	995.941	128			20191013T174709	17828					20191017T082754	1336	252.599	604			20191018T210035	6840	236.159	892
20191012T164001	2800	996.289	128			20191013T174709	18148					20191017T082755	1364	252.701	604			20191018T210036	6932	236.159	868
20191012T164002	2484	996.612	140			20191013T174710	18604					20191017T082755	1480	252.8	604			20191018T210036	6852	236.53	868
20191012T164002	2684	996.951	136			20191013T174710	17660					20191017T082756	1316	252.849	604			20191018T210037	6924	236.53	868
20191012T164003	2460	997.356	136			20191013T174711	18612					20191017T082756	1324	252.922	604			20191018T210037	6920	236.53	864
20191012T164003	2260	997.812	124			20191013T174711	17864					20191017T082757	1328	253.04	600			20191018T210038	7072	236.939	864
20191012T164004	2284	998.194	132			20191013T174712	18796					20191017T082757	1324	253.07	568			20191018T210038	6892	236.939	856
20191012T164004	2232	998.381	116			20191013T174712	18728					20191017T082758	1328	253.07	552			20191018T210039	6952	236.939	880
20191012T164005	2112	998.44	128			20191013T174713	18616					20191017T082758	1388	253.119	556			20191018T210039	6940	237.379	880
20191012T164005	2420	998.521	116			20191013T174713	18692					20191017T082759	1372	253.301	556			20191018T210040	7084	237.379	872
20191012T164006	2444	998.741	120			20191013T174714	18216					20191017T082759	1328	253.435	556			20191018T210040	6924	237.379	880
20191012T164006	2424	999.095	124			20191013T174714	18860					20191017T082800	1396	253.814	556			20191018T210041	6868	237.845	880
20191012T164007	2736	999.519	116			20191013T174715	17588					20191017T082800	1316	253.862	556			20191018T210041	6788	237.845	868
20191012T164007	2660	999.961	140			20191013T174715	18524					20191017T082801	1344	253.915	616			20191018T210042	7016	237.845	876
20191012T164008	2548	1000.37	136			20191013T174716	18192					20191017T082801	1344	253.915	584			20191018T210042	7040	238.348	876
20191012T164008	2652	1000.75	136			20191013T174716	18016					20191017T082802	1344	254.263	560			20191018T210043	6784	238.348	892
20191012T164009	2560	1001.12	116			20191013T174717	18480					20191017T082802	1384	254.321	584			20191018T210043	7020	238.348	868
20191012T164009	2320	1001.42	120			20191013T174717	17600					20191017T082803	1460	254.38	484			20191018T210044	6996	238.892	868
20191012T164010	2368	1001.63	104			20191013T174718	18584					20191017T082803	1376	254.696	460			20191018T210044	7024	238.892	828
20191012T164010	2196	1001.83	112			20191013T174718	17680					20191017T082804	1388	254.696	436			20191018T210045	6892	238.892	860
20191012T164011	2140	1002.13	100			20191013T174719	18388					20191017T082804	1328	254.747	536			20191018T210045	6972	239.48	860
20191012T164011	2592	1002.51	136			20191013T174719	18204					20191017T082805	1376	254.911	456			20191018T210046	6976	239.48	868
20191012T164012	2348	1002.92	100			20191013T174720	18092					20191017T082805	1360	255.122	536			20191018T210046	6916	239.48	808
20191012T164012	2324	1003.34	120			20191013T174720	18408					20191017T082806	1360	255.216	588			20191018T210047	6804	240.091	808
20191012T164013	2720	1003.71	120			20191013T174721	17920					20191017T082806	1380	255.216	604			20191018T210047	7036	240.091	832
20191012T164013	2448	1003.99	100			20191013T174721	18716					20191017T082807	1392	255.303	508			20191018T210048	7000	240.091	828
20191012T164014	2600	1004.16	120			20191013T174722	17384					20191017T082807	1372	255.463	604			20191018T210048	6952	240.718	828
20191012T164014	2668	1004.3	132			20191013T174722	18248					20191017T082808	1504	255.464	596			20191018T210049	6940	240.718	832
20191012T164015	2500	1004.49	116			20191013T174723	17328					20191017T082808	1368	255.464	560			20191018T210049	7012	240.718	824
20191012T164015	2392	1004.8	124			20191013T174723	17356					20191017T082809	1356	255.47	528			20191018T210050	6992	241.324	824
20191012T164016	2352	1005.16	128			20191013T174724	18020					20191017T082809	1416	255.519	580			20191018T210050	7004	241.324	860
20191012T164016	2164	1005.55	132			20191013T174724	17056					20191017T082810	1396	255.519	556			20191018T210051	6944	241.324	836
20191012T164017	2308	1005.91	136			20191013T174725	17912					20191017T082810	1340	255.549	508			20191018T210051	6912	241.836	836
20191012T164017	2456	1006.29	128			20191013T174725	17304					20191017T082811	1388	255.551	516			20191018T210052	6928	241.836	864
20191012T164018	2316	1006.67	128			20191013T174726	17944					20191017T082811	1392	255.551	520			20191018T210052	6904	241.836	824
20191012T164018	2724	1007.08	124			20191013T174726	17764					20191017T082812	1376	255.733	532			20191018T210053	7028	242.166	824
20191012T164021	1828	1007.45	124			20191013T174727	17840					20191017T082812	1392	255.739	600			20191018T210053	7184	242.166	832
20191012T164021	1824	1007.75	116			20191013T174727	17904					20191017T082813	1420	255.791	584			20191018T210054	6980	242.166	828
20191012T164021	1868	1008	116			20191013T174728	17224					20191017T082813	1376	255.791	636			20191018T210054	6984	242.349	828
20191012T164022	1948	1008.3	128			20191013T174728	17840					20191017T082814	1368	255.9	560			20191018T210055	6920	242.349	736
20191012T164022	2188	1008.64	132			20191013T174729	16996					20191017T082814	1352	255.924	636			20191018T210055	6900	242.349	812
20191012T164023	2220	1008.93	104			20191013T174729	17236					20191017T082815	1360	256.051	636			20191018T210056	6972	242.525	812
20191012T164023	2160	1009.14	128			20191013T174730	16704					20191017T082815	1328	256.076	584			20191018T210056	6996	242.525	816
20191012T164024	2008	1009.27	140			20191013T174730	16632					20191017T082816	1388	256.194	636			20191018T210057	6960	242.525	824
20191012T164024	2136	1009.41	112			20191013T174731	17496					20191017T082816	1388	256.303	588			20191018T210057	6896	242.854	824
20191012T164025	2180	1009.68	128			20191013T174731	16264					20191017T082817	1392	256.303	624			20191018T210058	6948	242.854	800
20191012T164025	2376	1010.12	120			20191013T174732	17380					20191017T082817	1336	256.308	568			20191018T210058	7072	242.854	804
20191012T164026	2440	1010.7	132			20191013T174732	16860					20191017T082818	1360	256.418	624			20191018T210059	6980	243.439	804
20191012T164026	2516	1011.29	116			20191013T174733	17392					20191017T082818	1352	256.614	552			20191018T210059	6932	243.439	772
20191012T164027	2700	1011.73	128			20191013T174733	17384					20191017T082819	1316	256.672	600			20191018T210100	6872	243.439	736
20191012T164027	2720	1011.91	124			20191013T174734	17248					20191017T082819	1336	256.714	624			20191018T210100	7048	244.227	736
20191012T164028	2736	1011.98	112			20191013T174734	17452					20191017T082820	1404	256.959	580			20191018T210101	7048	244.227	780
20191012T164028	2820	1012.08	124			20191013T174735	16560					20191017T082820	1336	256.964	624			20191018T210101	6908	244.227	780
20191012T164029	2900	1012.32	128			20191013T174735	17436					20191017T082821	1352	257.019	564			20191018T210102	6948	245.004	780
20191012T164029	2904	1012.71	108			20191013T174736	16420					20191017T082821	1340	257.019	588			20191018T210102	7020	245.004	812
20191012T164030	2896	1013.18	140			20191013T174736	17352					20191017T082822	1372	257.133	588			20191018T210103	6892	245.004	776
20191012T164030	2836	1013.65	120			20191013T174737	16832					20191017T082822	1384	257.264	588			20191018T210103	6800	245.539	776
20191012T164031	2920	1014.08	108			20191013T174737	16416					20191017T082823	1392	257.366	528			20191018T210104	6868	245.539	768
20191012T164031	2908	1014.4	132			20191013T174738	16936					20191017T082823	1332	257.424	588			20191018T210104	6924	245.539	780
20191012T164032	2928	1014.63	116			20191013T174738	16020					20191017T082824	1392	257.631	588			20191018T210105	6884	245.906	780
20191012T164032	2944	1014.88	108			20191013T174740	16832					20191017T082824	1356	257.834	600			20191018T210105	7040	245.906	696
20191012T164033	2988	1015.15	132			20191013T174740	17032					20191017T082825	1356	257.834	612			20191018T210106	6968	245.906	768
20191012T164033	2852	1015.37	124			20191013T174740	16668					20191017T082825	1368	257.885	584			20191018T210106	6956	246.292	768
20191012T164034	2968	1015.6	104			20191013T174741	17036					20191017T082826	1372	257.918	572			20191018T210107	6960	246.292	820
20191012T164034	2980	1015.89	128			20191013T174741	17176					20191017T082826	1328	257.921	612			20191018T210107	6956	246.292	744
20191012T164035	2924	1016.22	128			20191013T174742	17008					20191017T082827	1372	258.36	612			20191018T210108	6904	246.753	744
20191012T164035	2824	1016.59	104			20191013T174742	18140					20191017T082827	1392	258.565	572			20191018T210108	7104	246.753	832
20191012T164036	2916	1016.99	120			20191013T174743	16456					20191017T082828	1324	258.639	484			20191018T210109	6960	246.753	788
20191012T164036	2960	1017.4	112			20191013T174743	15352					20191017T082828	1388	258.639	596			20191018T210109	7060	247.239	788
20191012T164037	2876	1017.78	116			20191013T174744	11764					20191017T082829	1328	258.904	636			20191018T210110	7000	247.239	724
20191012T164037	2824	1018.08	108			20191013T174744	7652					20191017T082829	1336	259.11	600			20191018T210110	6992	247.239	832
20191012T164038	3056	1018.31	140			20191013T174745	4808					20191017T082830	1408	259.312	544			20191018T210111	6876	247.647	832
20191012T164038	3052	1018.54	136			20191013T174745	2952					20191017T082830	1356	259.312	540			20191018T210111	7064	247.647	804
20191012T164039	3008	1018.83	120			20191013T174746	2208					20191017T082831	1440	259.326	504			20191018T210112	6976	247.647	792
20191012T164039	2936	1019.16	144			20191013T174746	1864					20191017T082831	1400	259.42	576			20191018T210112	7064	248.013	792
20191012T164040	2876	1019.49	124			20191013T174747	1732					20191017T082832	1332	259.771	596			20191018T210113	6828	248.013	792
20191012T164040	2912	1019.81	128			20191013T174747	1636					20191017T082832	1264	259.771	544			20191018T210113	6916	248.013	780
20191012T164041	2940	1020.14	152			20191013T174748	1544					20191017T082833	1324	259.853	544			20191018T210114	6992	248.369	780
20191012T164041	2944	1020.5	132			20191013T174748	1524					20191017T082833	1368	260.063	600			20191018T210114	6900	248.369	812
20191012T164042	2976	1020.89	120			20191013T174749	1512					20191017T082834	1360	260.063	628			20191018T210115	7100	248.369	816
20191012T164042	2952	1021.26	108			20191013T174749	1520					20191017T082834	1304	260.128	564			20191018T210115	7012	248.82	816
20191012T164043	3036	1021.57	116			20191013T174750	1328					20191017T082835	1392	260.186	628			20191018T210116	6844	248.82	812
20191012T164043	2932	1021.83	120			20191013T174750	1576					20191017T082835	1436	260.27	588			20191018T210116	7024	248.82	812
20191012T164044	2840	1022.06	124			20191013T174751	1532					20191017T082836	1364	260.366	604			20191018T210117	7020	249.372	812
20191012T164044	2840	1022.27	116			20191013T174751	1548					20191017T082836	1372	260.366	568			20191018T210117	7104	249.372	836
20191012T164045	2868	1022.46	144			20191013T174752	1496					20191017T082837	1388	260.417	608			20191018T210118	7076	249.372	784
20191012T164045	2856	1022.61	108			20191013T174752	1432					20191017T082837	1348	260.577	608			20191018T210118	6888	249.939	784
20191012T164046	2896	1022.72	124			20191013T174753	1512					20191017T082838	1324	260.691	608			20191018T210119	6996	249.939	792
20191012T164046	2832	1022.94	128			20191013T174753	1464					20191017T082838	1384	260.746	608			20191018T210119	6980	249.939	768
20191012T164047	2948	1023.22	128			20191013T174754	1460					20191017T082839	1356	260.762	608			20191018T210120	7004	250.475	768
20191012T164047	2940	1023.45	120			20191013T174754	1432					20191017T082839	1356	260.766	608			20191018T210120	6952	250.475	808
20191012T164048	2908	1023.62	120			20191013T174755	1448					20191017T082840	1352	260.797	608			20191018T210121	6828	250.475	800
20191012T164048	2960	1023.69	132			20191013T174755	1484					20191017T082840	1300	260.81	548			20191018T210121	6892	251.04	800
20191012T164049	2864	1023.7	132			20191013T174756	1424					20191017T082841	1368	260.81	600			20191018T210122	6864	251.04	784
20191012T164049	2908	1023.72	108			20191013T174756	1428					20191017T082841	1344	260.885	548			20191018T210122	7000	251.04	764
20191012T164050	2908	1023.78	104			20191013T174757	1460					20191017T082842	1332	260.943	600			20191018T210123	6880	251.63	764
20191012T164050	3000	1023.96	136			20191013T174757	1436					20191017T082842	1372	261.265	600			20191018T210123	6976	251.63	784
20191012T164051	2908	1024.22	104			20191013T174758	1476					20191017T082843	1352	261.302	552			20191018T210124	6920	251.63	744
20191012T164051	3136	1024.5	128			20191013T174758	1412					20191017T082843	1396	261.375	556			20191018T210124	6776	252.167	744
20191012T164052	2952	1024.73	164			20191013T174759	1512					20191017T082844	1380	261.375	600			20191018T210125	6992	252.167	824
20191012T164052	3000	1024.84	140			20191013T174759	1460					20191017T082844	1364	261.479	604			20191018T210125	6924	252.167	808
20191012T164053	2976	1024.83	132			20191013T174800	1492					20191017T082845	1336	261.807	648			20191018T210126	7004	252.564	808
20191012T164053	2940	1024.8	116			20191013T174800	1496					20191017T082845	1380	261.91	588			20191018T210126	6868	252.564	784
20191012T164054	2956	1024.87	132			20191013T174801	1508					20191017T082846	1300	261.974	520			20191018T210127	7176	252.564	768
20191012T164054	3068	1025.1	116			20191013T174801	1468					20191017T082846	1308	261.974	548			20191018T210127	6980	252.844	768
20191012T164055	3124	1025.41	116			20191013T174802	1444					20191017T082847	1388	262.202	584			20191018T210128	6948	252.844	764
20191012T164055	2996	1025.72	116			20191013T174802	1440					20191017T082847	1388	262.28	560			20191018T210128	6952	252.844	720
20191012T164056	2896	1026	136			20191013T174803	1448					20191017T082848	1372	262.464	608			20191018T210129	6996	253.124	720
20191012T164056	3048	1026.21	108			20191013T174803	1492					20191017T082848	1372	262.552	608			20191018T210129	7100	253.124	780
20191012T164057	2992	1026.38	148			20191013T174804	1480					20191017T082849	1444	262.552	648			20191018T210130	6916	253.124	768
20191012T164057	3088	1026.5	128			20191013T174804	1512					20191017T082849	1352	262.633	592			20191018T210130	6948	253.492	768
20191012T164058	2932	1026.56	124			20191013T174805	1548					20191017T082850	1372	262.993	624			20191018T210131	7104	253.492	720
20191012T164058	3052	1026.63	128			20191013T174805	1476					20191017T082850	1404	263.05	608			20191018T210131	6876	253.492	756
20191012T164059	3104	1026.8	112			20191013T174806	1488					20191017T082851	1336	263.097	580			20191018T210132	7000	253.985	756
20191012T164059	3096	1027.03	132			20191013T174806	1472					20191017T082851	1352	263.097	532			20191018T210132	6884	253.985	780
20191012T164100	3128	1027.23	116			20191013T174807	1440					20191017T082852	1432	263.109	572			20191018T210133	6988	253.985	820
20191012T164100	2972	1027.42	108			20191013T174807	1488					20191017T082852	1400	263.498	560			20191018T210133	6980	254.601	820
20191012T164101	3060	1027.64	136			20191013T174808	1504					20191017T082853	1388	263.546	544			20191018T210134	6776	254.601	692
20191012T164101	3036	1027.85	136			20191013T174808	1488					20191017T082853	1360	263.546	556			20191018T210134	7004	254.601	744
20191012T164102	3020	1028.03	124			20191013T174809	1504					20191017T082854	1364	263.631	568			20191018T210135	6976	255.302	744
20191012T164102	3140	1028.15	120			20191013T174809	1512					20191017T082854	1348	263.692	540			20191018T210135	6912	255.302	712
20191012T164103	3128	1028.19	124			20191013T174810	1500					20191017T082855	1364	263.881	504			20191018T210136	7028	255.302	724
20191012T164103	3112	1028.23	116			20191013T174810	1520					20191017T082855	1296	263.881	604			20191018T210136	7020	255.988	724
20191012T164104	3084	1028.38	112			20191013T174811	1496					20191017T082856	1356	263.967	592			20191018T210137	7036	255.988	712
20191012T164104	3056	1028.61	136			20191013T174811	1500					20191017T082856	1360	263.991	632			20191018T210137	7056	255.988	700
20191012T164105	3068	1028.84	124			20191013T174812	1464					20191017T082857	1356	264.17	600			20191018T210138	6920	256.519	700
20191012T164105	3136	1029.07	104			20191013T174812	1464					20191017T082857	1328	264.17	572			20191018T210138	7000	256.519	728
20191012T164106	3080	1029.27	112			20191013T174813	1500					20191017T082858	1400	264.194	572			20191018T210139	7016	256.519	756
20191012T164106	3104	1029.47	132			20191013T174813	1480					20191017T082858	1360	264.3	572			20191018T210139	6944	256.873	756
20191012T164107	3100	1029.74	116			20191013T174814	1548					20191017T082859	1344	264.337	532			20191018T210140	6944	256.873	720
20191012T164107	2964	1030.04	112			20191013T174814	1472					20191017T082859	1400	264.392	572			20191018T210140	6836	256.873	724
20191012T164108	3092	1030.28	124			20191013T174815	1472					20191017T082900	1412	264.445	520			20191018T210141	6928	257.175	724
20191012T164108	3060	1030.38	112			20191013T174815	1456					20191017T082900	1432	264.503	572			20191018T210141	6784	257.175	724
20191012T164109	3144	1030.37	120			20191013T174816	1460					20191017T082901	1396	264.523	564			20191018T210142	6928	257.175	760
20191012T164109	3056	1030.33	108			20191013T174816	1536					20191017T082901	1360	264.523	552			20191018T210142	6932	257.568	760
20191012T164110	3040	1030.36	132			20191013T174817	1460					20191017T082902	1356	264.663	552			20191018T210143	6988	257.568	756
20191012T164110	3148	1030.51	104			20191013T174817	1448					20191017T082902	1376	264.868	552			20191018T210143	7004	257.568	716
20191012T164111	3096	1030.76	128			20191013T174818	1492					20191017T082903	1396	264.94	520			20191018T210144	6968	258.037	716
20191012T164111	3192	1031.05	128			20191013T174818	1472					20191017T082903	1292	264.982	520			20191018T210144	6816	258.037	748
20191012T164112	3076	1031.32	116			20191013T174819	1524					20191017T082904	1364	265.034	560			20191018T210145	6928	258.037	676
20191012T164112	3032	1031.53	120			20191013T174819	1456					20191017T082904	1348	265.034	584			20191018T210145	6872	258.485	676
20191012T164113	3176	1031.69	116			20191013T174820	1488					20191017T082905	1344	265.105	616			20191018T210146	7028	258.485	744
20191012T164113	3140	1031.84	132			20191013T174820	1428					20191017T082905	1360	265.265	616			20191018T210146	6996	258.485	736
20191012T164114	3076	1032.01	124			20191013T174821	1488					20191017T082906	1420	265.388	608			20191018T210147	7152	258.837	736
20191012T164114	3200	1032.21	108			20191013T174821	1508					20191017T082906	1360	265.471	556			20191018T210147	6844	258.837	764
20191012T164115	3192	1032.44	136			20191013T174822	1448					20191017T082907	1332	265.55	628			20191018T210148	7036	258.837	680
20191012T164115	3144	1032.65	108			20191013T174822	1540					20191017T082907	1352	265.654	600			20191018T210148	7152	259.199	680
20191012T164116	3084	1032.83	116			20191013T174823	1444					20191017T082908	1352	265.688	584			20191018T210149	7040	259.199	752
20191012T164116	3188	1032.9	112			20191013T174823	1484					20191017T082908	1360	265.688	572			20191018T210149	6816	259.199	700
20191012T164117	3220	1032.85	112			20191013T174824	1464					20191017T082909	1304	265.857	580			20191018T210150	7036	259.685	700
20191012T164117	3240	1032.73	96			20191013T174824	1428					20191017T082909	1392	266.045	528			20191018T210150	7068	259.685	728
20191012T164118	3140	1032.66	124			20191013T174825	1392					20191017T082910	1392	266.347	580			20191018T210151	7012	259.685	724
20191012T164118	3072	1032.67	120			20191013T174825	1436					20191017T082910	1448	266.363	560			20191018T210151	6704	260.316	724
20191012T164119	3124	1032.71	116			20191013T174826	1400					20191017T082911	1368	266.394	576			20191018T210152	6972	260.316	764
20191012T164119	3148	1032.78	104			20191013T174826	1424					20191017T082911	1352	266.394	620			20191018T210152	6980	260.316	720
20191012T164120	3192	1032.82	104			20191013T174827	1484					20191017T082912	1336	266.699	608			20191018T210153	6988	261.009	720
20191012T164120	3208	1032.77	112			20191013T174827	1428					20191017T082912	1396	267.046	616			20191018T210153	6896	261.009	708
20191012T164121	3128	1032.72	120			20191013T174828	1576					20191017T082913	1348	267.051	544			20191018T210154	7064	261.009	724
20191012T164123	2332	1032.73	120			20191013T174828	1492					20191017T082913	1348	267.051	520			20191018T210154	6896	261.587	724
20191012T164124	2564	1032.79	124			20191013T174829	1492					20191017T082914	1384	267.203	536			20191018T210155	7212	261.587	740
20191012T164124	2788	1032.9	116			20191013T174829	1496					20191017T082914	1364	267.519	496			20191018T210155	6992	261.587	760
20191012T164125	2920	1033	112			20191013T174830	1476					20191017T082915	1368	267.624	512			20191018T210156	6984	262.013	760
20191012T164125	3040	1033.04	124			20191013T174830	1480					20191017T082915	1344	267.624	496			20191018T210156	6984	262.013	696
20191012T164126	3088	1032.93	116			20191013T174831	1392					20191017T082916	1380	267.889	548			20191018T210157	6968	262.013	664
20191012T164126	3096	1032.78	132			20191013T174831	1364					20191017T082916	1388	268.104	604			20191018T210157	7076	262.406	664
20191012T164127	3080	1032.69	128			20191013T174832	1456					20191017T082917	1424	268.104	608			20191018T210158	6776	262.406	728
20191012T164127	3164	1032.71	108			20191013T174832	1428					20191017T082917	1344	268.273	600			20191018T210158	6980	262.406	716
20191012T164128	3120	1032.74	116			20191013T174833	1480					20191017T082918	1360	268.446	556			20191018T210159	7012	262.893	716
20191012T164128	3292	1032.74	116			20191013T174833	1484					20191017T082918	1356	268.505	488			20191018T210159	7036	262.893	740
20191012T164129	3404	1032.79	124			20191013T174834	1540					20191017T082919	1400	268.505	512			20191018T210200	7028	262.893	688
20191012T164129	3384	1032.89	108			20191013T174834	1448					20191017T082919	1316	268.764	564			20191018T210200	7036	263.434	688
20191012T164130	3600	1032.93	100			20191013T174835	1440					20191017T082920	1364	268.828	608			20191018T210201	6888	263.434	736
20191012T164130	3672	1032.85	120			20191013T174835	1472					20191017T082920	1384	268.828	632			20191018T210201	6928	263.434	740
20191012T164131	3632	1032.72	112			20191013T174836	1428					20191017T082921	1388	269.121	584			20191018T210202	7004	263.926	740
20191012T164131	3552	1032.62	128			20191013T174836	1440					20191017T082921	1420	269.121	592			20191018T210202	6924	263.926	780
20191012T164132	3452	1032.62	120			20191013T174837	1468					20191017T082922	1328	269.408	556			20191018T210203	6968	263.926	700
20191012T164132	3292	1032.7	112			20191013T174837	1452					20191017T082922	1480	269.475	560			20191018T210203	6928	264.362	700
20191012T164133	3352	1032.79	128			20191013T174838	1420					20191017T082923	1412	269.475	540			20191018T210204	6984	264.362	720
20191012T164133	3148	1032.84	136			20191013T174838	1424					20191017T082923	1396	269.519	556			20191018T210204	6768	264.362	716
20191012T164134	3152	1032.88	124			20191013T174839	1440					20191017T082924	1388	269.55	564			20191018T210205	6948	264.816	716
20191012T164134	3100	1032.93	124			20191013T174839	1400					20191017T082924	1356	269.951	528			20191018T210205	7016	264.816	720
20191012T164135	3012	1032.93	104			20191013T174840	1488					20191017T082925	1400	269.951	600			20191018T210206	6912	264.816	728
20191012T164135	3120	1032.85	116			20191013T174842	1400					20191017T082925	1352	270.146	608			20191018T210206	6964	265.33	728
20191012T164136	3092	1032.78	100			20191013T174842	1420					20191017T082926	1328	270.373	584			20191018T210207	6832	265.33	728
20191012T164136	3196					20191013T174842	1464					20191017T082926	1420	270.483	608			20191018T210207	6924	265.33	696
20191012T164137	3236					20191013T174843	1468					20191017T082927	1328	270.543	592			20191018T210208	7108	265.84	696
20191012T164137	3284					20191013T174843	1508					20191017T082927	1368	270.543	568			20191018T210208	6900	265.84	720
20191012T164138	3264					20191013T174844	1436					20191017T082928	1396	270.654	576			20191018T210209	7036	265.84	708
20191012T164138	3376					20191013T174844	1552					20191017T082928	1368	270.799	580			20191018T210209	7036	266.234	708
20191012T164139	3436					20191013T174845	1568					20191017T082929	1344	270.851	556			20191018T210210	6892	266.234	792
20191012T164139	3528					20191013T174845	1536					20191017T082929	1416	271.071	560			20191018T210210	6936	266.234	704
20191012T164140	3552					20191013T174846	1740					20191017T082930	1364	271.201	588			20191018T210211	6984	266.518	704
20191012T164140	3748					20191013T174846	1816					20191017T082930	1432	271.201	612			20191018T210211	7008	266.518	684
20191012T164141	3828					20191013T174847	1908					20191017T082931	1372	271.317	580			20191018T210212	7080	266.518	696
20191012T164141	3892					20191013T174847	1996					20191017T082931	1356	271.548	616			20191018T210212	6900	266.816	696
20191012T164142	3836					20191013T174848	2052					20191017T082932	1384	271.858	592			20191018T210213	6944	266.816	676
20191012T164142	3920					20191013T174848	2016					20191017T082932	1380	271.858	596			20191018T210213	7084	266.816	700
20191012T164143	4064					20191013T174849	2060					20191017T082933	1284	272.113	568			20191018T210214	6976	267.221	700
20191012T164143	4068					20191013T174849	2024					20191017T082933	1344	272.185	600			20191018T210214	6964	267.221	672
20191012T164144	4084					20191013T174850	2000					20191017T082934	1400	272.23	572			20191018T210215	7056	267.221	676
20191012T164144	4096					20191013T174850	2036					20191017T082934	1360	272.494	568			20191018T210215	6956	267.71	676
20191012T164145	4120					20191013T174851	1944					20191017T082935	1312	272.494	548			20191018T210216	6900	267.71	716
20191012T164145	4168					20191013T174851	2084					20191017T082935	1380	272.695	544			20191018T210216	6940	267.71	684
20191012T164146	4280					20191013T174852	2028					20191017T082936	1376	272.85	572			20191018T210217	6748	268.199	684
20191012T164146	4256					20191013T174852	1928					20191017T082936	1348	273.114	576			20191018T210217	7152	268.199	672
20191012T164147	4268					20191013T174853	2032					20191017T082937	1456	273.114	564			20191018T210218	6984	268.199	660
20191012T164147	4252					20191013T174853	2012					20191017T082937	1328	273.156	544			20191018T210218	7136	268.65	660
20191012T164148	4244					20191013T174854	2076					20191017T082938	1392	273.481	568			20191018T210219	6920	268.65	668
20191012T164148	4332					20191013T174854	2096					20191017T082938	1380	273.577	524			20191018T210219	7032	268.65	612
20191012T164149	4268					20191013T174855	2048					20191017T082939	1344	273.624	528			20191018T210220	6880	269.179	612
20191012T164149	4356					20191013T174855	2024					20191017T082939	1380	273.68	560			20191018T210220	7000	269.179	652
20191012T164150	4304					20191013T174856	1980					20191017T082940	1356	273.68	604			20191018T210221	6780	269.179	628
20191012T164150	4444					20191013T174856	2060					20191017T082940	1304	274.075	656			20191018T210221	7080	269.886	628
20191012T164151	4484					20191013T174857	1916					20191017T082941	1356	274.087	596			20191018T210222	7000	269.886	688
20191012T164151	4492					20191013T174857	1948					20191017T082941	1336	274.144	528			20191018T210222	6980	269.886	636
20191012T164152	4344					20191013T174858	2052					20191017T082942	1368	274.144	524			20191018T210223	6916	270.754	636
20191012T164152	4532					20191013T174858	2028					20191017T082942	1368	274.505	512			20191018T210223	7028	270.754	652
20191012T164153	4488					20191013T174859	1940					20191017T082943	1388	274.505	512			20191018T210224	6844	270.754	656
20191012T164153	4556					20191013T174859	2056					20191017T082943	1420	274.644	560			20191018T210224	6808	271.567	656
20191012T164154	4380					20191013T174900	2064					20191017T082944	1284	274.79	520			20191018T210225	6964	271.567	656
20191012T164154	4348					20191013T174900	1980					20191017T082944	1428	274.815	540			20191018T210225	6976	271.567	652
20191012T164155	4452					20191013T174901	1968					20191017T082945	1360	274.815	508			20191018T210226	7016	272.167	652
20191012T164155	4488					20191013T174901	2000					20191017T082945	1380	274.915	524			20191018T210226	7012	272.167	604
20191012T164156	4376					20191013T174902	1920					20191017T082946	1400	275.14	552			20191018T210227	7020	272.167	676
20191012T164156	4428					20191013T174902	2012					20191017T082946	1376	275.14	548			20191018T210227	7012	272.537	676
20191012T164157	4416					20191013T174903	1992					20191017T082947	1368	275.242	568			20191018T210228	6912	272.537	644
20191012T164157	4364					20191013T174903	2012					20191017T082947	1316	275.494	552			20191018T210228	6876	272.537	668
20191012T164158	4444					20191013T174904	2036					20191017T082948	1328	275.494	536			20191018T210229	6912	272.783	668
20191012T164158	4300					20191013T174904	2048					20191017T082948	1392	275.675	508			20191018T210229	7056	272.783	668
20191012T164159	4400					20191013T174905	1968					20191017T082949	1376	275.908	516			20191018T210230	6968	272.783	640
20191012T164159	4348					20191013T174905	1984					20191017T082949	1388	275.908	536			20191018T210230	6984	273.006	640
20191012T164200	4408					20191013T174906	2004					20191017T082950	1332	275.953	552			20191018T210231	6992	273.006	628
20191012T164200	4432					20191013T174906	2000					20191017T082950	1340	275.972	552			20191018T210231	7108	273.006	644
20191012T164201	4344					20191013T174907	1976					20191017T082951	1304	276.397	548			20191018T210232	6960	273.179	644
20191012T164201	4348					20191013T174907	1988					20191017T082951	1388	276.397	592			20191018T210232	6804	273.179	616
20191012T164202	4460					20191013T174908	2020					20191017T082952	1360	276.711	596			20191018T210233	6972	273.179	632
20191012T164202	4464					20191013T174908	1944					20191017T082952	1348	276.736	600			20191018T210233	7052	273.304	632
20191012T164203	4404					20191013T174909	2032					20191017T082953	1404	276.841	584			20191018T210234	6984	273.304	616
20191012T164203	4336					20191013T174909	1984					20191017T082953	1392	276.953	544			20191018T210234	7012	273.304	660
20191012T164204	4248					20191013T174910	1908					20191017T082954	1376	276.953	556			20191018T210235	7008	273.536	660
20191012T164204	4508					20191013T174910	1988					20191017T082954	1336	277.53	560			20191018T210235	6792	273.536	596
20191012T164205	4300					20191013T174911	1984					20191017T082955	1380	277.53	544			20191018T210236	6988	273.536	584
20191012T164205	4360					20191013T174911	1992					20191017T082955	1372	277.562	580			20191018T210236	7036	274.016	584
20191012T164206	4308					20191013T174912	1980					20191017T082956	1388	277.639	556			20191018T210237	6916	274.016	592
20191012T164206	4348					20191013T174912	1872					20191017T082956	1396	277.784	544			20191018T210237	6940	274.016	636
20191012T164207	4392					20191013T174913	2020					20191017T082957	1332	278.105	548			20191018T210238	6988	274.711	636
20191012T164207	4232					20191013T174913	1996					20191017T082957	1400	278.105	576			20191018T210238	6896	274.711	560
20191012T164208	4328					20191013T174914	2056					20191017T082958	1360	278.364	608			20191018T210239	6984	274.711	584
20191012T164208	4316					20191013T174914	1916					20191017T082958	1380	278.452	576			20191018T210239	7056	275.502	584
20191012T164209	4368					20191013T174915	1952					20191017T082959	1384	278.681	560			20191018T210240	6912	275.502	552
20191012T164209	4400					20191013T174915	1968					20191017T082959	1340	278.681	512			20191018T210240	6896	275.502	596
20191012T164210	4336					20191013T174916	1872					20191017T083000	1364	278.767	508			20191018T210241	7136	276.157	596
20191012T164210	4384					20191013T174916	1940					20191017T083000	1304	279.247	504			20191018T210241	7012	276.157	588
20191012T164211	4300					20191013T174917	2048					20191017T083001	1352	279.25	536			20191018T210242	7016	276.157	552
20191012T164211	4360					20191013T174917	1996					20191017T083001	1332	279.281	660			20191018T210242	7012	276.63	552
20191012T164212	4300					20191013T174918	1964					20191017T083002	1368	279.281	620			20191018T210243	7052	276.63	560
20191012T164212	4340					20191013T174918	1956					20191017T083002	1404	279.655	600			20191018T210243	6872	276.63	576
20191012T164213	4360					20191013T174919	1948					20191017T083003	1376	279.873	560			20191018T210244	7108	277.058	576
20191012T164213	4392					20191013T174919	1996					20191017T083003	1312	279.873	552			20191018T210244	7008	277.058	624
20191012T164214	4268					20191013T174920	1980					20191017T083004	1408	280.057	540			20191018T210245	6936	277.058	584
20191012T164214	4224					20191013T174920	1944					20191017T083004	1308	280.259	588			20191018T210245	6880	277.568	584
20191012T164215	4368					20191013T174921	1964					20191017T083005	1408	280.433	568			20191018T210246	6956	277.568	604
20191012T164215	4320					20191013T174921	2000					20191017T083005	1332	280.433	540			20191018T210246	7036	277.568	556
20191012T164216	4264					20191013T174922	2008					20191017T083006	1376	280.481	484			20191018T210247	7132	278.187	556
20191012T164216	4284					20191013T174922	1964					20191017T083006	1336	280.797	496			20191018T210247	7072	278.187	584
20191012T164217	4300					20191013T174923	1972					20191017T083007	1352	280.971	536			20191018T210248	7000	278.187	628
20191012T164217	4284					20191013T174923	1880					20191017T083007	1356	280.971	528			20191018T210248	6972	278.834	628
20191012T164218	4388					20191013T174924	1968					20191017T083008	1388	281.24	564			20191018T210249	6920	278.834	556
20191012T164218	4216					20191013T174924	2056					20191017T083008	1340	281.292	504			20191018T210249	6864	278.834	556
20191012T164219	4308					20191013T174925	1984					20191017T083009	1360	281.454	528			20191018T210250	6996	279.389	556
20191012T164219	4184					20191013T174925	1992					20191017T083009	1436	281.468	528			20191018T210250	7048	279.389	572
20191012T164220	4396					20191013T174926	1940					20191017T083010	1412	281.468	512			20191018T210251	7000	279.389	624
20191012T164220	4360					20191013T174926	1996					20191017T083010	1380	281.914	552			20191018T210251	6804	279.823	624
20191012T164221	4316					20191013T174927	2104					20191017T083011	1316	281.914	520			20191018T210252	6884	279.823	600
20191012T164221	4256					20191013T174927	1948					20191017T083011	1424	282.067	548			20191018T210252	6800	279.823	572
20191012T164222	4344					20191013T174928	1936					20191017T083012	1300	282.117	548			20191018T210253	6924	280.26	572
20191012T164222	4312					20191013T174928	1960					20191017T083012	1352	282.182	532			20191018T210253	6904	280.26	568
20191012T164223	4328					20191013T174929	2064					20191017T083013	1464	282.339	536			20191018T210254	6932	280.26	572
20191012T164223	4196					20191013T174929	1960					20191017T083013	1380	282.339	552			20191018T210254	6964	280.744	572
20191012T164224	4160					20191013T174930	1992					20191017T083014	1388	282.791	544			20191018T210255	6984	280.744	568
20191012T164224	4188					20191013T174930	1976					20191017T083014	1396	282.799	536			20191018T210255	6976	280.744	568
20191012T164225	4228					20191013T174931	1932					20191017T083015	1364	282.799	532			20191018T210256	6908	281.171	568
20191012T164225	4208					20191013T174931	1912					20191017T083015	1296	282.95	552			20191018T210256	6960	281.171	616
20191012T164226	4228					20191013T174932	1936					20191017T083016	1408	283.199	524			20191018T210257	6928	281.171	612
20191012T164226	4144					20191013T174932	1884					20191017T083016	1384	283.272	516			20191018T210257	6892	281.447	612
20191012T164227	4252					20191013T174933	1940					20191017T083017	1440	283.272	484			20191018T210258	6960	281.447	580
20191012T164227	4292					20191013T174933	1952					20191017T083017	1340	283.694	528			20191018T210258	6944	281.447	560
20191012T164228	4196					20191013T174934	1964					20191017T083018	1364	283.694	504			20191018T210259	6864	281.635	560
20191012T164228	4128					20191013T174934	1896					20191017T083018	1340	283.705	524			20191018T210259	7084	281.635	572
20191012T164229	4264					20191013T174935	1928					20191017T083019	1380	283.853	548			20191018T210300	6900	281.635	584
20191012T164229	4168					20191013T174935	1980					20191017T083019	1356	284.028	580			20191018T210300	6892	281.881	584
20191012T164230	4184					20191013T174936	1952					20191017T083020	1356	284.028	568			20191018T210301	6900	281.881	568
20191012T164230	4248					20191013T174936	1908					20191017T083020	1356	284.325	540			20191018T210301	6980	281.881	596
20191012T164231	4340					20191013T174937	1920					20191017T083021	1344	284.325	568			20191018T210302	7052	282.253	596
20191012T164231	4100					20191013T174937	1936					20191017T083021	1336	284.34	528			20191018T210302	7024	282.253	588
20191012T164232	4284					20191013T174938	1852					20191017T083022	1388	284.68	516			20191018T210303	7028	282.253	604
20191012T164232	4284					20191013T174938	1880					20191017T083022	1276	284.68	536			20191018T210303	6856	282.732	604
20191012T164233	4296					20191013T174939	1840					20191017T083023	1364	284.793	548			20191018T210304	6936	282.732	596
20191012T164233	4256					20191013T174939	1856					20191017T083023	1356	284.904	584			20191018T210304	6952	282.732	552
20191012T164234	4292					20191013T174940	1888					20191017T083024	1320	285.137	568			20191018T210305	6956	283.274	552
20191012T164234	4288					20191013T174940	1936					20191017T083024	1372	285.137	608			20191018T210305	7000	283.274	580
20191012T164235	4252					20191013T174941	1980					20191017T083025	1372	285.459	572			20191018T210306	7104	283.274	588
20191012T164235	4188					20191013T174941	1932					20191017T083025	1400	285.706	540			20191018T210306	6864	283.834	588
20191012T164236	4256					20191013T174943	1944					20191017T083026	1372	285.706	512			20191018T210307	7016	283.834	572
20191012T164236	4284					20191013T174943	1856					20191017T083026	1372	286.037	536			20191018T210307	7000	283.834	524
20191012T164237	4340					20191013T174944	1844					20191017T083027	1384	286.084	516			20191018T210308	6884	284.438	524
20191012T164237	4208					20191013T174944	1800					20191017T083027	1412	286.365	564			20191018T210308	6864	284.438	568
20191012T164238	4260					20191013T174945	1796					20191017T083028	1336	286.365	556			20191018T210309	6932	284.438	560
20191012T164238	4252					20191013T174945	1724					20191017T083028	1400	286.419	556			20191018T210309	7088	285.129	560
20191012T164239	4304					20191013T174946	1716					20191017T083029	1404	287.103	512			20191018T210310	7004	285.129	584
20191012T164239	4232					20191013T174946	1664					20191017T083029	1348	287.103	540			20191018T210310	6968	285.129	584
20191012T164240	4136					20191013T174947	1656					20191017T083030	1340	287.133	516			20191018T210311	6836	285.892	584
20191012T164240	4144					20191013T174947	1744					20191017T083030	1472	287.175	556			20191018T210311	7032	285.892	552
20191012T164241	4324					20191013T174948	1872					20191017T083031	1448	287.595	540			20191018T210312	6828	285.892	572
20191012T164241	4140					20191013T174948	2016					20191017T083031	1356	287.688	528			20191018T210312	6988	286.623	572
20191012T164242	4216					20191013T174949	2128					20191017T083032	1332	287.86	504			20191018T210313	6992	286.623	560
20191012T164242	4340					20191013T174949	2292					20191017T083032	1348	287.86	500			20191018T210313	6912	286.623	592
20191012T164243	4132					20191013T174950	2396					20191017T083033	1368	288.302	452			20191018T210314	6876	287.28	592
20191012T164243	4380					20191013T174950	2524					20191017T083033	1428	288.304	520			20191018T210314	7092	287.28	596
20191012T164244	4264					20191013T174951	2616					20191017T083034	1352	288.523	520			20191018T210315	6996	287.28	528
20191012T164244	4244					20191013T174951	2608					20191017T083034	1376	288.523	512			20191018T210315	7028	287.847	528
20191012T164245	4080					20191013T174952	2576					20191017T083035	1328	288.997	580			20191018T210316	6920	287.847	552
20191012T164245	4100					20191013T174952	2612					20191017T083035	1312	288.997	532			20191018T210316	6960	287.847	540
20191012T164246	4196					20191013T174953	2652					20191017T083036	1388	289.152	500			20191018T210317	6984	288.321	540
20191012T164246	4240					20191013T174953	2788					20191017T083036	1416	289.225	512			20191018T210317	7000	288.321	568
20191012T164247	4232					20191013T174954	2872					20191017T083037	1368	289.345	572			20191018T210318	6868	288.321	540
20191012T164247	4252					20191013T174954	2916					20191017T083037	1272	289.345	484			20191018T210318	7036	288.607	540
20191012T164248	4328					20191013T174955	3004					20191017T083038	1332	289.445	504			20191018T210319	7296	288.607	556
20191012T164248	4248					20191013T174955	3116					20191017T083038	1368	289.696	564			20191018T210319	6992	288.607	536
20191012T164249	4164					20191013T174956	3168					20191017T083039	1412	289.696	548			20191018T210320	6996	288.678	536
20191012T164249	4136					20191013T174956	3204					20191017T083039	1332	290.124	500			20191018T210320	7084	288.678	524
20191012T164250	4288					20191013T174957	3224					20191017T083040	1408	290.124	572			20191018T210321	6996	288.678	524
20191012T164250	4220					20191013T174957	3112					20191017T083040	1372	290.254	552			20191018T210321	6872	288.577	524
20191012T164251	4384					20191013T174958	3056					20191017T083041	1332	290.542	572			20191018T210322	7104	288.577	532
20191012T164251	4200					20191013T174958	3236					20191017T083041	1400	290.647	496			20191018T210322	6924	288.577	504
20191012T164252	4224					20191013T174959	3188					20191017T083042	1332	290.647	516			20191018T210323	6892	288.536	504
20191012T164252	4204					20191013T174959	3024					20191017T083042	1344	290.793	508			20191018T210323	6984	288.536	516
20191012T164253	4068					20191013T175000	3040					20191017T083043	1396	291.24	488			20191018T210324	6916	288.536	492
20191012T164253	4212					20191013T175000	3172					20191017T083043	1396	291.24	520			20191018T210324	6864	288.815	492
20191012T164254	4148					20191013T175001	3260					20191017T083044	1352	291.519	532			20191018T210325	7088	288.815	488
20191012T164254	4308					20191013T175001	3340					20191017T083044	1416	291.534	500			20191018T210325	7024	288.815	568
20191012T164255	4204					20191013T175002	3384					20191017T083045	1392	291.81	456			20191018T210326	7076	289.44	568
20191012T164255	4192					20191013T175002	3432					20191017T083045	1368	291.81	544			20191018T210326	6976	289.44	504
20191012T164256	4152					20191013T175003	3588					20191017T083046	1380	292.082	568			20191018T210327	6964	289.44	556
20191012T164256	4192					20191013T175003	3580					20191017T083046	1424	292.237	520			20191018T210327	7036	290.324	556
20191012T164257	4184					20191013T175004	3816					20191017T083047	1372	292.237	492			20191018T210328	6924	290.324	500
20191012T164257	4148					20191013T175004	3908					20191017T083047	1376	292.405	500			20191018T210328	6856	290.324	544
20191012T164258	4308					20191013T175005	3848					20191017T083048	1364	292.511	516			20191018T210329	7016	291.251	544
20191012T164258	4192					20191013T175005	4028					20191017T083048	1396	292.511	528			20191018T210329	7024	291.251	556
20191012T164259	4340					20191013T175006	3956					20191017T083049	1404	292.755	548			20191018T210330	7052	291.251	520
20191012T164259	4108					20191013T175006	4088					20191017T083049	1308	292.755	544			20191018T210330	7072	291.977	520
20191012T164300	4140					20191013T175007	4184					20191017T083050	1340	292.823	492			20191018T210331	7056	291.977	544
20191012T164300	4204					20191013T175007	4212					20191017T083050	1380	293.003	536			20191018T210331	6880	291.977	536
20191012T164301	4320					20191013T175008	4232					20191017T083051	1368	293.078	544			20191018T210332	6932	292.516	536
20191012T164301	4248					20191013T175008	4204					20191017T083051	1340	293.078	484			20191018T210332	7044	292.516	532
20191012T164302	4224					20191013T175009	4252					20191017T083052	1352	293.217	500			20191018T210333	6884	292.516	508
20191012T164302	4192					20191013T175009	4428					20191017T083052	1356	293.527	508			20191018T210333	6972	293.02	508
20191012T164303	4200					20191013T175010	4364					20191017T083053	1372	293.527	540			20191018T210334	7028	293.02	528
20191012T164303	4192					20191013T175010	4520					20191017T083053	1376	293.609	528			20191018T210334	6956	293.02	520
20191012T164304	4344					20191013T175011	4272					20191017T083054	1288	293.979	504			20191018T210335	6956	293.582	520
20191012T164304	4212					20191013T175011	4384					20191017T083054	1356	293.988	532			20191018T210335	7080	293.582	536
20191012T164305	4148					20191013T175012	4612					20191017T083055	1396	294.08	516			20191018T210336	7100	293.582	532
20191012T164305	4112					20191013T175012	4472					20191017T083055	1344	294.104	496			20191018T210336	7060	294.193	532
20191012T164306	4152					20191013T175013	4508					20191017T083056	1384	294.104	532			20191018T210337	7004	294.193	508
20191012T164306	4224					20191013T175013	4404					20191017T083056	1384	294.57	544			20191018T210337	7036	294.193	560
20191012T164307	4220					20191013T175014	4404					20191017T083057	1392	294.78	516			20191018T210338	6936	294.767	560
20191012T164307	4088					20191013T175014	4436					20191017T083057	1420	294.78	544			20191018T210338	7000	294.767	508
20191012T164308	4252					20191013T175015	4456					20191017T083058	1404	294.79	564			20191018T210339	7040	294.767	516
20191012T164308	4336					20191013T175015	4352					20191017T083058	1424	295.014	520			20191018T210339	6988	295.228	516
20191012T164309	4184					20191013T175016	4500					20191017T083059	1348	295.131	544			20191018T210340	7084	295.228	460
20191012T164309	4236					20191013T175016	4424					20191017T083059	1348	295.469	544			20191018T210340	7016	295.228	540
20191012T164310	4196					20191013T175017	4532					20191017T083100	1380	295.469	500			20191018T210341	7052	295.534	540
20191012T164310	4256					20191013T175017	4524					20191017T083100	1400	295.683	508			20191018T210341	7008	295.534	576
20191012T164311	4124					20191013T175018	4508					20191017T083101	1396	295.792	488			20191018T210342	7064	295.534	520
20191012T164311	4128					20191013T175018	4604					20191017T083101	1340	295.911	468			20191018T210342	7112	295.693	520
20191012T164312	4188					20191013T175019	4548					20191017T083102	1372	296.118	448			20191018T210343	6872	295.693	512
20191012T164312	4276					20191013T175019	4532					20191017T083102	1372	296.118	504			20191018T210343	7064	295.693	504
20191012T164313	4332					20191013T175020	4608					20191017T083103	1360	296.608	528			20191018T210344	7044	295.837	504
20191012T164313	4100					20191013T175020	4536					20191017T083103	1332	296.707	564			20191018T210344	6992	295.837	548
20191012T164314	4096					20191013T175021	4636					20191017T083104	1316	296.717	540			20191018T210345	7056	295.837	560
20191012T164314	4132					20191013T175021	4672					20191017T083104	1404	296.717	564			20191018T210345	6796	296.105	560
20191012T164315	4020					20191013T175022	4556					20191017T083105	1408	296.758	512			20191018T210346	7044	296.105	472
20191012T164315	4288					20191013T175022	4564					20191017T083105	1304	297.276	460			20191018T210346	6956	296.105	548
20191012T164316	4196					20191013T175023	4656					20191017T083106	1384	297.276	492			20191018T210347	6940	296.513	548
20191012T164316	4352					20191013T175023	4632					20191017T083106	1476	297.524	492			20191018T210347	6980	296.513	496
20191012T164317	4312					20191013T175024	4628					20191017T083107	1364	297.629	500			20191018T210348	7052	296.513	524
20191012T164317	4104					20191013T175024	4712					20191017T083107	1372	297.797	520			20191018T210348	6920	297.061	524
20191012T164318	4180					20191013T175025	4576					20191017T083108	1372	297.797	508			20191018T210349	6920	297.061	540
20191012T164318	4108					20191013T175025	4556					20191017T083108	1332	297.821	540			20191018T210349	6900	297.061	480
20191012T164319	4196					20191013T175026	4688					20191017T083109	1364	298.252	600			20191018T210350	6880	297.735	480
20191012T164319	4180					20191013T175026	4564					20191017T083109	1384	298.252	540			20191018T210350	6876	297.735	556
20191012T164320	4192					20191013T175027	4492					20191017T083110	1372	298.51	500			20191018T210351	6908	297.735	536
20191012T164320	4240					20191013T175027	4736					20191017T083110	1344	298.588	496			20191018T210351	7036	298.444	536
20191012T164321	4248					20191013T175028	4688					20191017T083111	1384	298.67	500			20191018T210352	6808	298.444	520
20191012T164321	4180					20191013T175028	4724					20191017T083111	1372	298.67	508			20191018T210352	6956	298.444	520
20191012T164322	4252					20191013T175029	4588					20191017T083112	1336	298.992	556			20191018T210353	7212	299.072	520
20191012T164322	4136					20191013T175029	4632					20191017T083112	1388	299.106	560			20191018T210353	7096	299.072	556
20191012T164323	4100					20191013T175030	4728					20191017T083113	1396	299.106	520			20191018T210354	6852	299.072	496
20191012T164323	4112					20191013T175030	4560					20191017T083113	1436	299.578	512			20191018T210354	7008	299.547	496
20191012T164324	4092					20191013T175031	4680					20191017T083114	1368	299.578	532			20191018T210355	6940	299.547	548
20191012T164324	4236					20191013T175031	4764					20191017T083114	1420	299.603	512			20191018T210355	6788	299.547	552
20191012T164325	4200					20191013T175032	4628					20191017T083115	1344	299.651	464			20191018T210356	6896	299.935	552
20191012T164325	4244					20191013T175032	4624					20191017T083115	1384	300.04	492			20191018T210356	6936	299.935	504
20191012T164326	4156					20191013T175033	4736					20191017T083116	1376	300.04	460			20191018T210357	6960	299.935	528
20191012T164326	4104					20191013T175033	4520					20191017T083116	1420	300.173	512			20191018T210357	7124	300.374	528
20191012T164327	4112					20191013T175034	4716					20191017T083117	1372	300.448	540			20191018T210358	6936	300.374	492
20191012T164327	4160					20191013T175034	4712					20191017T083117	1356	300.448	508			20191018T210358	7068	300.374	524
20191012T164328	4032					20191013T175035	4808					20191017T083118	1364	300.723	480			20191018T210359	7068	300.914	524
20191012T164328	4124					20191013T175035	4632					20191017T083118	1364	300.821	484			20191018T210359	6908	300.914	544
20191012T164329	4216					20191013T175036	4580					20191017T083119	1312	300.821	524			20191018T210400	7044	300.914	536
20191012T164329	4224					20191013T175036	4628					20191017T083119	1380	300.87	540			20191018T210400	7056	301.527	536
20191012T164330	4260					20191013T175037	4696					20191017T083120	1384	301.188	528			20191018T210401	6944	301.527	560
20191012T164330	4244					20191013T175037	4700					20191017T083120	1420	301.188	552			20191018T210401	7048	301.527	524
20191012T164331	4096					20191013T175038	4688					20191017T083121	1452	301.331	580			20191018T210402	7148	302.143	524
20191012T164331	4128					20191013T175038	4644					20191017T083121	1300	301.607	540			20191018T210402	6928	302.143	548
20191012T164332	4188					20191013T175039	4668					20191017T083122	1396	301.607	512			20191018T210403	6892	302.143	560
20191012T164332	4056					20191013T175039	4684					20191017T083122	1444	301.66	468			20191018T210403	7116	302.694	560
20191012T164333	4156					20191013T175040	4788					20191017T083123	1392	302.101	484			20191018T210404	6892	302.694	512
20191012T164333	4160					20191013T175040	4644					20191017T083123	1412	302.101	484			20191018T210404	7028	302.694	540
20191012T164334	4156					20191013T175041	4680					20191017T083124	1388	302.289	500			20191018T210405	6920	303.099	540
20191012T164334	4088					20191013T175041	4716					20191017T083124	1428	302.421	536			20191018T210405	6980	303.099	536
20191012T164335	4108					20191013T175042	4804					20191017T083125	1332	302.451	492			20191018T210406	7108	303.099	528
20191012T164335	4020					20191013T175042	4788					20191017T083125	1420	302.664	496			20191018T210406	6904	303.405	528
20191012T164336	4124					20191013T175043	4592					20191017T083126	1440	302.664	492			20191018T210407	7036	303.405	536
20191012T164336	4212					20191013T175043	4644					20191017T083126	1364	303.172	468			20191018T210407	7056	303.405	504
20191012T164337	4140					20191013T175044	4652					20191017T083127	1384	303.276	496			20191018T210408	6900	303.669	504
20191012T164337	4032					20191013T175044	4732					20191017T083127	1388	303.276	468			20191018T210408	7100	303.669	528
20191012T164338	4044					20191013T175045	4592					20191017T083128	1392	303.448	532			20191018T210409	6908	303.669	516
20191012T164338	4280					20191013T175045	4684					20191017T083128	1436	303.736	488			20191018T210409	7112	303.957	516
20191012T164339	4072					20191013T175046	4596					20191017T083129	1440	303.899	480			20191018T210410	6948	303.957	548
20191012T164339	4148					20191013T175046	4580					20191017T083129	1372	303.899	488			20191018T210410	7080	303.957	572
20191012T164340	4004					20191013T175047	4716					20191017T083130	1420	303.906	508			20191018T210411	6940	304.358	572
20191012T164340	4244					20191013T175047	4724					20191017T083130	1340	304.381	524			20191018T210411	7104	304.358	556
20191012T164341	4196					20191013T175048	4780					20191017T083131	1332	304.514	484			20191018T210412	6976	304.358	512
20191012T164341	4228					20191013T175048	4680					20191017T083131	1340	304.514	556			20191018T210412	6832	304.873	512
20191012T164342	3940					20191013T175049	4624					20191017T083132	1400	304.763	508			20191018T210413	6952	304.873	544
20191012T164342	4096					20191013T175049	4696					20191017T083132	1404	305.116	464			20191018T210413	6936	304.873	520
20191012T164343	4256					20191013T175050	4712					20191017T083133	1332	305.116	436			20191018T210414	6988	305.433	520
20191012T164343	4208					20191013T175050	4668					20191017T083133	1376	305.118	468			20191018T210414	6960	305.433	516
20191012T164344	4124					20191013T175051	4624					20191017T083134	1356	305.351	464			20191018T210415	7012	305.433	524
[truncated: 23,830 more rows]

## Sheet: SOTS_Concentration_Tests
SOTS solution (uM)	Photon Counts
25	33470
75	52623
100	65725

## Sheet: MCLA_Temp_Test
Temp of MCLA	Photon Counts
14.9	2100
13	1700
12	1500
11.3	1300
10.9	1100
